# Supplementary material for: Genome-Wide Association Studies in Japanese Quails of the F2 Resource Population Elucidate Molecular Markers and Candidate Genes for Body Weight Parameters
Source: Int J Mol Sci. 2025 Aug 25;26(17):8243. doi: 10.3390/ijms26178243 (PMC12427666; doi:10.3390/ijms26178243)
Supplement: Supplementary file 1 [file ijms-26-08243-s001.zip › Supplementary Table S1.xlsx]

## Sheet: Table S1
Supplementary Table S1: SNPs and putative candidate genes associated with body weight in F2 quails of the resource population.
Chromosome	SNP (chromosome:position)	p-value	Genes		Region	Traits
			in SNP position	in SNP region (± 0,2 Mb)
1	1:11444769	2.332e-07	CCDC146	TMEM60, RSBN1L, PTPN12, GSAP, FGL2, FAM185A, FBXL13, LRRC17, ARMC10, NAPEPLD	Intron	BW21
1	1:53196928	5.799e-07	-	DENND5B, AMN1, BICD1	Promoter	BW49
1	1:71631882	8.025e-08	GPR156	GTF2E1, RABL3, HGD, NDUFB4, FSTL1, LRRC58, GSK3B, POPDC2, PLA1A	Intron	BW49
1	1:71846444	4.916e-07	-	GSK3B, POPDC2, PLA1A, ATP1A1, MAB21L3, SLC22A15, NHLH2	Intergenic	BW42
1	1:71916292	5.323e-07	-	GSK3B, POPDC2, PLA1A, ATP1A1, MAB21L3, SLC22A15, NHLH2, CASQ2, VANGL1	Intergenic	BW42
1	1:82629440	6.158e-07	IGSF3	PTGFRN, ADPRH, TIMMDC1, POGLUT1	Intron	BW42
1	1:101304502	2.469e-07	-	MED14, ATP6AP2, BCOR	Intergenic	BW35
1	1:122921827	1.357e-07	LIMS1	SLC5A7, SULT1C3, GCC2, EDAR, SH3RF3	Intron	BW42
1	1:142741390	1.325e-09	-	PCDH9	Intergenic	BW56
1	1:150634161	6.261e-07	ESD	RUBCNL, LRCH1, HTR2A	Intron	BW42
1	1:150671063	4.792e-07	HTR2A	RUBCNL, LRCH1, ESD	Promoter	BW42
1	1:151007527	8.161e-08	ITM2B	SUCLA2, NUDT15, MED4, RB1, LPAR6, U6, RCBTB2, CYSLTR2	Intron	BW42
1	1:151007527	2.052e-07	ITM2B	SUCLA2, NUDT15, MED4, RB1, LPAR6, U6, RCBTB2, CYSLTR2	Intron	BW49
1	1:151084995	1.691e-08	-	SUCLA2, NUDT15, MED4, ITM2B, RB1, LPAR6, U6, RCBTB2, CYSLTR2, FNDC3A	Intergenic	BW42
1	1:151084995	1.845e-07	-	SUCLA2, NUDT15, MED4, ITM2B, RB1, LPAR6, U6, RCBTB2, CYSLTR2, FNDC3A	Intergenic	BW49
1	1:151152506	4.766e-08	CYSLTR2	NUDT15, MED4, ITM2B, RB1, LPAR6, U6, RCBTB2, FNDC3A, MLNR, CDADC1	Exon	BW42
1	1:151202308	3.488e-08	-	ITM2B, RB1, LPAR6, U6, RCBTB2, CYSLTR2, FNDC3A, MLNR, CDADC1, CAB39L	Intergenic	BW42
1	1:151202344	7.957e-10	-	ITM2B, RB1, LPAR6, U6, RCBTB2, CYSLTR2, FNDC3A, MLNR, CDADC1, CAB39L	Intergenic	BW42
1	1:153094011	2.738e-11	-	LHFPL6, NHLRC3, PROSER1, STOML3, FREM2	Intergenic	BW56
1	1:154153381	2.99e-07	SMAD9	EXOSC8, ALG5, SERTM1, CCNA1	Exon	BW35
2	2:42765026	1.766e-07	PDIA4	AOAH, ANLN, RAMP3, Y_RNA, GABBR2	Intron	BW56
2	2:50235912	4.003e-07	VWC2	IKZF1, SPATA48, ZPBP	Exon	BW28
2	2:52281470	5.347e-07	MARCHF6	ATPSCKMT, CCT5, SBK2, ROPN1L, SNRNP48, ANKRD33B, DAP	Intron	BW35
2	2:52281495	5.347e-07	MARCHF6	ATPSCKMT, CCT5, SBK2, ROPN1L, SNRNP48, ANKRD33B, DAP	Intron	BW35
2	2:52281496	5.347e-07	MARCHF6	ATPSCKMT, CCT5, SBK2, ROPN1L, SNRNP48, ANKRD33B, DAP	Intron	BW35
2	2:52281497	5.347e-07	MARCHF6	ATPSCKMT, CCT5, SBK2, ROPN1L, SNRNP48, ANKRD33B, DAP	Intron	BW35
2	2:73896881	2.117e-11	EGFR	SEC61G, LANCL2, VOPP1	Intron	BW56
2	2:73896952	1.316e-09	EGFR	SEC61G, LANCL2, VOPP1	Intron	BW56
3	3:5705938	3.929e-07	-	REL, PAPOLG, BCL11A	Intergenic	BW42
3	3:7347025	3.291e-07	-	EFEMP1, PNPT1, CFAP36, CCDC88A, MTIF2	Intron	BW56
3	3:7347032	1.999e-07	-	EFEMP1, PNPT1, CFAP36, CCDC88A, MTIF2	Intron	BW56
3	3:34595032	2.12e-07	SLC35F3	IRF2BP2, TARBP1, COA6, KCNK1	Intron	BW35
3	3:34595032	2.432e-07	SLC35F3	IRF2BP2, TARBP1, COA6, KCNK1	Intron	BW42
4	4:8237081	4.231e-07	DACH2	POF1B, ZNF711, APOOL	Intron	BW35
4	4:8686772	1.765e-07	RPS6KA6	HDX, POU3F4	Intron	BW42
4	4:11786331	6.191e-07	SLC16A2	RLIM, NEXMIF, ABCB7, UPRT, ZDHHC15	Intron	BW28
4	4:12410162	7.273e-08	TRPC5	ATP7A, AMOT, DCX, CAPN6	Intron	BW56
4	4:43060269	6.179e-07	ADGRL3	-	Intron	BW28
4	4:43060333	6.179e-07	ADGRL3	-	Intron	BW28
4	4:43060345	6.179e-07	ADGRL3	-	Intron	BW28
4	4:81160722	9.458e-08	ADAM33	GFRA4, EGR4, FBXO41, CCT7, PRADC1, SMYD5, RAB11FIP5, SFXN5	Intron	BW14
4	4:81160722	1.586e-08	ADAM33	GFRA4, EGR4, FBXO41, CCT7, PRADC1, SMYD5, RAB11FIP5, SFXN5	Intron	BW21
4	4:81160722	1.355e-08	ADAM33	GFRA4, EGR4, FBXO41, CCT7, PRADC1, SMYD5, RAB11FIP5, SFXN5	Intron	BW28
4	4:81160722	8.271e-08	ADAM33	GFRA4, EGR4, FBXO41, CCT7, PRADC1, SMYD5, RAB11FIP5, SFXN5	Intron	BW35
4	4:81160722	7.961e-08	ADAM33	GFRA4, EGR4, FBXO41, CCT7, PRADC1, SMYD5, RAB11FIP5, SFXN5	Intron	BW42
4	4:81160836	4.461e-07	ADAM33	GFRA4, EGR4, FBXO41, CCT7, PRADC1, SMYD5, RAB11FIP5, SFXN5	Intron	BW14
4	4:81160836	3.393e-07	ADAM33	GFRA4, EGR4, FBXO41, CCT7, PRADC1, SMYD5, RAB11FIP5, SFXN5	Intron	BW21
4	4:81160836	4.27e-08	ADAM33	GFRA4, EGR4, FBXO41, CCT7, PRADC1, SMYD5, RAB11FIP5, SFXN5	Intron	BW28
4	4:81160888	1.197e-07	ADAM33	GFRA4, EGR4, FBXO41, CCT7, PRADC1, SMYD5, RAB11FIP5, SFXN5	Intron	BW14
4	4:81160888	5.729e-08	ADAM33	GFRA4, EGR4, FBXO41, CCT7, PRADC1, SMYD5, RAB11FIP5, SFXN5	Intron	BW21
4	4:81160888	9.55e-09	ADAM33	GFRA4, EGR4, FBXO41, CCT7, PRADC1, SMYD5, RAB11FIP5, SFXN5	Intron	BW28
4	4:81160888	2.64e-07	ADAM33	GFRA4, EGR4, FBXO41, CCT7, PRADC1, SMYD5, RAB11FIP5, SFXN5	Intron	BW35
4	4:81160897	1.197e-07	ADAM33	GFRA4, EGR4, FBXO41, CCT7, PRADC1, SMYD5, RAB11FIP5, SFXN5	Intron	BW14
4	4:81160897	5.729e-08	ADAM33	GFRA4, EGR4, FBXO41, CCT7, PRADC1, SMYD5, RAB11FIP5, SFXN5	Intron	BW21
4	4:81160897	9.55e-09	ADAM33	GFRA4, EGR4, FBXO41, CCT7, PRADC1, SMYD5, RAB11FIP5, SFXN5	Intron	BW28
4	4:81160897	2.64e-07	ADAM33	GFRA4, EGR4, FBXO41, CCT7, PRADC1, SMYD5, RAB11FIP5, SFXN5	Intron	BW35
4	4:81171150	6.124e-08	ADAM33	GFRA4, EGR4, FBXO41, CCT7, PRADC1, SMYD5, RAB11FIP5, SFXN5	Intron	BW14
4	4:81171150	1.349e-07	ADAM33	GFRA4, EGR4, FBXO41, CCT7, PRADC1, SMYD5, RAB11FIP5, SFXN5	Intron	BW21
4	4:81171150	8.414e-08	ADAM33	GFRA4, EGR4, FBXO41, CCT7, PRADC1, SMYD5, RAB11FIP5, SFXN5	Intron	BW28
4	4:81171150	4.578e-07	ADAM33	GFRA4, EGR4, FBXO41, CCT7, PRADC1, SMYD5, RAB11FIP5, SFXN5	Intron	BW35
5	5:11329710	3.43e-07	-	KCNQ1, CDKN1C, SYT9	Intron	BW1
5	5:21115516	2.043e-07	-	CKAP5, ARHGAP1, ATG13, HARBI1, AMBRA1, CHRM4, MDK, DGKZ, CREB3L1, PHF21A	Intergenic	BW49
5	5:34322684	3.889e-07	-	PNN, FBXO33, ZNF410, FAM161B, COQ6, ENTPD5, ALDH6A1, LIN52, VSX2, ABCD4, VRTN, SYNDIG1L, ISCA2, NPC2, LTBP2, AREL1, FCF1, YLPM1	Intron	BW49
5	5:34399277	1.902e-07	-	FAM161B, COQ6, ENTPD5, ALDH6A1, LIN52, VSX2, ABCD4, VRTN, SYNDIG1L, ISCA2, NPC2, LTBP2, AREL1, FCF1, YLPM1, PROX2, DLST, RPS6KL1, PGF, EIF2B2, MLH3	Promoter	BW42
5	5:34399298	1.704e-07	-	FAM161B, COQ6, ENTPD5, ALDH6A1, LIN52, VSX2, ABCD4, VRTN, SYNDIG1L, ISCA2, NPC2, LTBP2, AREL1, FCF1, YLPM1, PROX2, DLST, RPS6KL1, PGF, EIF2B2, MLH3	Promoter	BW42
5	5:34403827	8.887e-08	NPC2	COQ6, ENTPD5, ALDH6A1, LIN52, VSX2, ABCD4, VRTN, SYNDIG1L, ISCA2, LTBP2, AREL1, FCF1, YLPM1, PROX2, DLST, RPS6KL1, PGF, EIF2B2, MLH3	Exon	BW42
5	5:34403875	8.887e-08	NPC2	COQ6, ENTPD5, ALDH6A1, LIN52, VSX2, ABCD4, VRTN, SYNDIG1L, ISCA2, LTBP2, AREL1, FCF1, YLPM1, PROX2, DLST, RPS6KL1, PGF, EIF2B2, MLH3	Exon	BW42
5	5:34409135	1.704e-07	LTBP2	ENTPD5, ALDH6A1, LIN52, VSX2, ABCD4, VRTN, SYNDIG1L, ISCA2, NPC2, AREL1, FCF1, YLPM1, PROX2, DLST, RPS6KL1, PGF, EIF2B2, MLH3	Intron	BW42
5	5:34409184	3.453e-07	LTBP2	ENTPD5, ALDH6A1, LIN52, VSX2, ABCD4, VRTN, SYNDIG1L, ISCA2, NPC2, AREL1, FCF1, YLPM1, PROX2, DLST, RPS6KL1, PGF, EIF2B2, MLH3	Exon	BW42
5	5:34411616	1.704e-07	LTBP2	ENTPD5, ALDH6A1, LIN52, VSX2, ABCD4, VRTN, SYNDIG1L, ISCA2, NPC2, AREL1, FCF1, YLPM1, PROX2, DLST, RPS6KL1, PGF, EIF2B2, MLH3, ZC2HC1C	Intron	BW42
5	5:34412981	3.065e-07	LTBP2	ENTPD5, ALDH6A1, LIN52, VSX2, ABCD4, VRTN, SYNDIG1L, ISCA2, NPC2, AREL1, FCF1, YLPM1, PROX2, DLST, RPS6KL1, PGF, EIF2B2, MLH3, ZC2HC1C	Exon	BW42
5	5:34417379	2.746e-07	LTBP2	ENTPD5, ALDH6A1, LIN52, VSX2, ABCD4, VRTN, SYNDIG1L, ISCA2, NPC2, AREL1, FCF1, YLPM1, PROX2, DLST, RPS6KL1, PGF, EIF2B2, MLH3, ZC2HC1C, NEK9	Intron	BW42
5	5:34577961	1.178e-07	-	ISCA2, NPC2, LTBP2, AREL1, FCF1, YLPM1, PROX2, DLST, RPS6KL1, PGF, EIF2B2, MLH3, ZC2HC1C, NEK9, TMED10, FOS, JDP2, BATF, FLVCR2, ERG28	Promoter	BW42
5	5:34609626	2.721e-07	ZC2HC1C	LTBP2, AREL1, FCF1, YLPM1, PROX2, DLST, RPS6KL1, PGF, EIF2B2, MLH3, NEK9, TMED10, FOS, JDP2, BATF, FLVCR2, ERG28	Promoter	BW42
5	5:34610313	6.945e-08	ZC2HC1C	LTBP2, AREL1, FCF1, YLPM1, PROX2, DLST, RPS6KL1, PGF, EIF2B2, MLH3, NEK9, TMED10, FOS, JDP2, BATF, FLVCR2, ERG28	Exon	BW42
5	5:40833844	1.397e-07	-	LGMN, GOLGA5, CHGA, ITPK1, TMEM251, BTBD7, UNC79	Promoter	BW49
5	5:40851082	3.715e-07	UBR7	LGMN, GOLGA5, CHGA, ITPK1, TMEM251, BTBD7, UNC79, PRIMA1	Intron	BW49
5	5:40981270	5.023e-08	UNC79	ITPK1, TMEM251, BTBD7, PRIMA1, ASB2	Intron	BW42
5	5:40981270	4.954e-07	UNC79	ITPK1, TMEM251, BTBD7, PRIMA1, ASB2	Intron	BW49
5	5:43729770	5.873e-07	CCDC85C	BCL11B, SETD3, CCNK, CYP46A1, EML1	Intron	BW49
6	6:117749	2.581e-07	-	-	Promoter	BW42
7	7:3923617	6.648e-07	-	AGAP1, GBX2, ASB18, IQCA1, ACKR3	Intergenic	BW14
7	7:9470112	3.908e-07	SATB2	C2orf69, TYW5, SPATS2L	Intron	BW28
7	7:9470188	1.303e-07	SATB2	C2orf69, TYW5, SPATS2L	Intron	BW28
7	7:9470245	1.303e-07	SATB2	C2orf69, TYW5, SPATS2L	Intron	BW28
7	7:9828933	5.76e-07	ORC2	SPATS2L, KCTD18, AOX1, BZW1, CLK1, NIF3L1, PPIL3, FAM126B, NDUFB3, CFLAR, CASP8, TRAK2, STRADB, TMEM237, MPP4	Intron	BW28
7	7:9975874	5.007e-07	-	SPATS2L, BZW1, CLK1, NIF3L1, PPIL3, ORC2, FAM126B, NDUFB3, CFLAR, CASP8, TRAK2, STRADB, TMEM237, MPP4, ALS2, CDK15, FZD7	Promoter	BW21
8	8:9400395	8.104e-08	-	HMCN1, IVNS1ABP, SWT1, TRMT1L, RNPC3	Intergenic	BW56
8	8:9400404	8.104e-08	-	HMCN1, IVNS1ABP, SWT1, TRMT1L, RNPC3	Intergenic	BW56
8	8:9400420	8.104e-08	-	HMCN1, IVNS1ABP, SWT1, TRMT1L, RNPC3	Intergenic	BW56
8	8:9400441	8.104e-08	-	HMCN1, IVNS1ABP, SWT1, TRMT1L, RNPC3	Intergenic	BW56
8	8:23332097	2.035e-07	-	DAB1	Intergenic	BW42
8	8:24834539	1.136e-07	-	KANK4, USP1, DOCK7, ANGPTL3, ATG4C, FOXD3, ALG6	Intergenic	BW28
8	8:24869812	4.047e-07	-	KANK4, USP1, DOCK7, ANGPTL3, ATG4C, FOXD3, ALG6, EFCAB7, PGM1	Intergenic	BW28
8	8:24869812	2.09e-07	-	KANK4, USP1, DOCK7, ANGPTL3, ATG4C, FOXD3, ALG6, EFCAB7, PGM1	Intergenic	BW42
8	8:25470115	1.976e-07	DNAJC6	CACHD1, RAVER2, JAK1, DNAJC6, LEPROT, LEPR, PDE4B	Intron	BW42
8	8:25524051	5.342e-07	LEPR	CACHD1, RAVER2, JAK1, DNAJC6, LEPROT, LEPR, PDE4B, SGIP1, DYNLT5, DNAI4	Exon	BW42
8	8:25524051	1.754e-07	LEPR	CACHD1, RAVER2, JAK1, DNAJC6, LEPROT, LEPR, PDE4B, SGIP1, DYNLT5, DNAI4	Exon	BW49
8	8:25548415	4.576e-08	-	RAVER2, JAK1, DNAJC6, LEPROT, LEPR, PDE4B, SGIP1, DYNLT5, DNAI4, MIER1	Intergenic	BW42
8	8:25548415	3.559e-08	-	RAVER2, JAK1, DNAJC6, LEPROT, LEPR, PDE4B, SGIP1, DYNLT5, DNAI4, MIER1	Intergenic	BW49
8	8:25564966	3.522e-07	-	RAVER2, JAK1, DNAJC6, LEPROT, LEPR, PDE4B, SGIP1, DYNLT5, DNAI4, MIER1	Intergenic	BW42
8	8:25590604	5.276e-08	PDE4B	JAK1, DNAJC6, LEPROT, LEPR, PDE4B, SGIP1, DYNLT5, DNAI4, MIER1, SLC35D1, IL12RB2	Intron	BW42
10	10:10505840	1.99e-07	-	ADAMTSL3, SAXO2, EFL1, MEX3B	Intergenic	BW21
10	10:10505840	2.257e-08	-	ADAMTSL3, SAXO2, EFL1, MEX3B	Intergenic	BW28
10	10:10544778	3.289e-07	-	ADAMTSL3, SAXO2, EFL1, MEX3B	Intergenic	BW28
10	10:10544789	3.289e-07	-	ADAMTSL3, SAXO2, EFL1, MEX3B	Intergenic	BW28
10	10:17231426	4.265e-08	MAP2K5	SMAD3, AAGAB, IQCH, C15orf61, MAP2K5, SKOR1, PIAS1, CALML4, CLN6, FEM1B, ITGA11	Intron	BW42
11	11:16536016	5.871e-07	-	ZFPM1, CIDEC, ZC3H18, IL17C, CYBA, MVD, RNF166, CTU2, CDT1, APRT, GALNS, TRAPPC2L, PABPN1L, CBFA2T3, ACSF3, CDH15, SLC22A31, ANKRD11, SPG7, RPL13, CPNE7, DPEP1, CHMP1A, CDK10, SPATA2L, VPS9D1, ZNF276	Intergenic	BW28
12	12:1156928	1.838e-08	DOCK3	CISH, MAPKAPK3, DOCK3, MANF, RBM15B, DCAF1, RNF123, AMIGO3, IP6K1, CDHR4, INKA1	Intron	BW42
12	12:9300025	2.863e-07	RPP14	USP19, QARS1, QRICH1, IMPDH2, NDUFAF3, DALRD3, WDR6, P4HTM, ARIH2, SLC25A20, PRKAR2A, RPP14, HTD2, PXK, PDHB, KCTD6, ACOX2, FAM107A, FAM3D, CFAP20DC	Promoter	BW42
12	12:9300025	4.321e-08	RPP14	USP19, QARS1, QRICH1, IMPDH2, NDUFAF3, DALRD3, WDR6, P4HTM, ARIH2, SLC25A20, PRKAR2A, RPP14, HTD2, PXK, PDHB, KCTD6, ACOX2, FAM107A, FAM3D, CFAP20DC	Promoter	BW49
12	12:9302400	2.6e-07	-	USP19, QARS1, QRICH1, IMPDH2, NDUFAF3, DALRD3, WDR6, P4HTM, ARIH2, SLC25A20, PRKAR2A, RPP14, HTD2, PXK, PDHB, KCTD6, ACOX2, FAM107A, FAM3D, CFAP20DC	Promoter	BW42
12	12:9302400	8.138e-08	-	USP19, QARS1, QRICH1, IMPDH2, NDUFAF3, DALRD3, WDR6, P4HTM, ARIH2, SLC25A20, PRKAR2A, RPP14, HTD2, PXK, PDHB, KCTD6, ACOX2, FAM107A, FAM3D, CFAP20DC	Promoter	BW49
14	14:926996	2.914e-07	-	MRTFB, PARN, BFAR, ZC3H7A, TXNDC11, SNN, LITAF, EIF2AK1, ANKRD61, AIMP2, PMS2, LMTK2	Intergenic	BW56
14	14:11916962	2.77e-07	ABCA3	SEC14L5, NAGPA, NDUFB6, CAPN15, PRR35, NHLRC4, PIGQ, RAB40C, WFIKKN1, MCRIP2, ABCA3, JPT2, CRAMP1, IFT140, TMEM204, TELO2, RNPS1, ATP6V0C	Intron	BW28
15	15:5904595	2.397e-07	MVK	CORO1C, SSH1, DAO, SVOP, USP30, ALKBH2, UNG, ACACB, FOXN4, MYO1H, KCTD10, UBE3B, MMAB, MVK, FAM222A, GLTP, GIT2, ANKRD13A, SGSM1, KIAA1671, CRYBB3, CRYBB2	Promoter	BW35
15	15:5904595	7.794e-09	MVK	CORO1C, SSH1, DAO, SVOP, USP30, ALKBH2, UNG, ACACB, FOXN4, MYO1H, KCTD10, UBE3B, MMAB, MVK, FAM222A, GLTP, GIT2, ANKRD13A, SGSM1, KIAA1671, CRYBB3, CRYBB2	Promoter	BW42
15	15:5919799	3.601e-07	-	SSH1, DAO, SVOP, USP30, ALKBH2, UNG, ACACB, FOXN4, MYO1H, KCTD10, UBE3B, MMAB, MVK, FAM222A, GLTP, GIT2, ANKRD13A, SGSM1, KIAA1671, CRYBB3, CRYBB2, GRK3	Intergenic	BW28
15	15:11552880	1.628e-07	-	TPCN1	Intron	BW42
15	15:11552880	4.594e-11	-	TPCN1	Intron	BW56
15	15:11552881	3.194e-08	-	TPCN1	Intron	BW42
15	15:11552881	6.091e-07	-	TPCN1	Intron	BW49
15	15:11552881	1.448e-10	-	TPCN1	Intron	BW56
15	15:11552890	6.584e-07	-	TPCN1	Intron	BW56
15	15:11580713	4.199e-07	-	-	Intron	BW56
15	15:11622693	5.892e-07	-	-	Intergenic	BW49
15	15:11622693	9.891e-09	-	-	Intergenic	BW56
15	15:11622715	1.561e-09	-	-	Intergenic	BW56
15	15:11654385	1.339e-07	-	-	Intergenic	BW56
17	17:2218419	5.83e-08	ASTN2	-	Intron	BW49
17	17:2261513	6.148e-08	ASTN2	PAPPA, ASTN2, TRIM32, TLR4	Exon	BW42
17	17:2261513	2.606e-08	ASTN2	PAPPA, ASTN2, TRIM32, TLR4	Exon	BW49
18	18:15295	4.423e-07	-	-	Intron	BW56
18	18:2985974	3.828e-07	-	TBCD, ZNF750, FN3K, FN3KRP, RAB40B, FOXK2, WDR45B, U6, NARF, CYBC1, HEXD, OGFOD3, UTS2R	Promoter	BW42
20	20:1727204	2.064e-07	-	EIF2S2, RALY, CHMP4B, ZNF341, PXMP4	Intergenic	BW42
20	20:4345582	7.212e-08	-	TOP1, PLCG1, ZHX3, EMILIN3, RPN2, SRC, BLCAP, PIGT, DBNDD2, SDC4, RBPJL, MATN4, KCNS1	Intergenic	BW49
20	20:4345582	4.768e-11	-	TOP1, PLCG1, ZHX3, EMILIN3, RPN2, SRC, BLCAP, PIGT, DBNDD2, SDC4, RBPJL, MATN4, KCNS1	Intergenic	BW56
20	20:4345629	8.47e-08	-	TOP1, PLCG1, ZHX3, EMILIN3, RPN2, SRC, BLCAP, PIGT, DBNDD2, SDC4, RBPJL, MATN4, KCNS1	Intergenic	BW56
22	22:2983497	4.472e-07	-	LZTS1, ATP6V1B2, MAK16, TTI2, RNF122, DUSP26, UNC5D	Promoter	BW49
22	22:3720771	4.78e-07	-	ZNF703, ERLIN2, PLPBP, ADGRA2, RAB11FIP1, EIF4EBP1, ASH2L, STAR, LSM1, BAG4, DDHD2, PLPP5, NSD3, LETM2, FGFR1, TACC1, PLEKHA2, TM2D2, ADAM9, TCIM, ZMAT4	Exon	BW28
22	22:3728954	3.044e-07	-	ZNF703, ERLIN2, PLPBP, ADGRA2, RAB11FIP1, EIF4EBP1, ASH2L, STAR, LSM1, BAG4, DDHD2, PLPP5, NSD3, LETM2, FGFR1, TACC1, PLEKHA2, TM2D2, ADAM9, TCIM, ZMAT4	Intergenic	BW42
23	23:3199730	6.497e-07	EPHA10	UTP11, FHL3, SF3A3, INPP5B, MTF1, YRDC, MANEAL, C1orf109, RSPO1, GNL2, DNALI1, SNIP1, MEAF6, ZC3H12A	Intron	BW49
23	23:3199776	6.497e-07	EPHA1	UTP11, FHL3, SF3A3, INPP5B, MTF1, YRDC, MANEAL, C1orf109, RSPO1, GNL2, DNALI1, SNIP1, MEAF6, ZC3H12A	Intron	BW49
24	24:3829762	1.047e-08	ZBTB16	CBL, PDZD3, NLRX1, ABCG4, HINFP, COLCA2, POU2AF1, TTC36, UBE4A, USP28, HTR3A, ZBTB16, REXO2, CADM1	Intron	BW35
24	24:3829762	2.363e-07	ZBTB16	CBL, PDZD3, NLRX1, ABCG4, HINFP, COLCA2, POU2AF1, TTC36, UBE4A, USP28, HTR3A, ZBTB16, REXO2, CADM1	Intron	BW42
24	24:3847375	5.43e-07	ZBTB16	ABCG4, HINFP, COLCA2, POU2AF1, TTC36, UBE4A, USP28, HTR3A, ZBTB16, REXO2, CADM1	Intron	BW35
25	25:1503153	2.818e-07	ADAR	INTS3, SLC27A3, GATAD2B, FLAD1, CKS1B, SHC1, PYGO2, PMVK, KCNN3, ADAR, CHRNB2, UBE2Q1, SHE, IL6R, ATP8B2, UBAP2L, C1orf43, NUP210L, CLK2, FDPS	Exon	BW1
25	25:1503237	3.135e-09	ADAR	INTS3, SLC27A3, GATAD2B, FLAD1, CKS1B, SHC1, PYGO2, PMVK, KCNN3, ADAR, CHRNB2, UBE2Q1, SHE, IL6R, ATP8B2, UBAP2L, C1orf43, NUP210L, CLK2, FDPS	Intron	BW1
25	25:2138102	9.399e-09	-	CADM3, ACKR1, DUSP23, IGSF9, TAGLN2, CFAP45, SSR2, CTSS, ARNT, SETDB1, CERS2, MINDY1, PRUNE1, CDC42SE1, MLLT11, SEMA6C, SCNM1, TMOD4, VPS72, PIP5K1A, PSMD4, ZNF687, PI4KB, RFX5	Intron	BW56
25	25:2138105	5.671e-09	-	CADM3, ACKR1, DUSP23, IGSF9, TAGLN2, CFAP45, SSR2, CTSS, ARNT, SETDB1, CERS2, MINDY1, PRUNE1, CDC42SE1, MLLT11, SEMA6C, SCNM1, TMOD4, VPS72, PIP5K1A, PSMD4, ZNF687, PI4KB, RFX5	Intron	BW56
25	25:2138107	9.399e-09	-	CADM3, ACKR1, DUSP23, IGSF9, TAGLN2, CFAP45, SSR2, CTSS, ARNT, SETDB1, CERS2, MINDY1, PRUNE1, CDC42SE1, MLLT11, SEMA6C, SCNM1, TMOD4, VPS72, PIP5K1A, PSMD4, ZNF687, PI4KB, RFX5	Intron	BW56
25	25:2138115	7.634e-09	-	CADM3, ACKR1, DUSP23, IGSF9, TAGLN2, CFAP45, SSR2, CTSS, ARNT, SETDB1, CERS2, MINDY1, PRUNE1, CDC42SE1, MLLT11, SEMA6C, SCNM1, TMOD4, VPS72, PIP5K1A, PSMD4, ZNF687, PI4KB, RFX5	Intron	BW56
25	25:2138131	5.918e-10	-	CADM3, ACKR1, DUSP23, IGSF9, TAGLN2, CFAP45, SSR2, CTSS, ARNT, SETDB1, CERS2, MINDY1, PRUNE1, CDC42SE1, MLLT11, SEMA6C, SCNM1, TMOD4, VPS72, PIP5K1A, PSMD4, ZNF687, PI4KB, RFX5	Intron	BW56
25	25:2138138	6.691e-08	-	CADM3, ACKR1, DUSP23, IGSF9, TAGLN2, CFAP45, SSR2, CTSS, ARNT, SETDB1, CERS2, MINDY1, PRUNE1, CDC42SE1, MLLT11, SEMA6C, SCNM1, TMOD4, VPS72, PIP5K1A, PSMD4, ZNF687, PI4KB, RFX5	Intron	BW56
25	25:2138140	6.691e-08	-	CADM3, ACKR1, DUSP23, IGSF9, TAGLN2, CFAP45, SSR2, CTSS, ARNT, SETDB1, CERS2, MINDY1, PRUNE1, CDC42SE1, MLLT11, SEMA6C, SCNM1, TMOD4, VPS72, PIP5K1A, PSMD4, ZNF687, PI4KB, RFX5	Intron	BW56
25	25:2138142	6.691e-08	-	CADM3, ACKR1, DUSP23, IGSF9, TAGLN2, CFAP45, SSR2, CTSS, ARNT, SETDB1, CERS2, MINDY1, PRUNE1, CDC42SE1, MLLT11, SEMA6C, SCNM1, TMOD4, VPS72, PIP5K1A, PSMD4, ZNF687, PI4KB, RFX5	Intron	BW56
26	26:68894	1.915e-08	-	-	Promoter	BW56
26	26:68896	4.81e-08	-	-	Promoter	BW56
26	26:68898	4.814e-07	-	-	Promoter	BW49
26	26:68898	2.762e-07	-	-	Promoter	BW56
26	26:235267	4.481e-09	-	SMPD2, TEAD3	Intergenic	BW56
26	26:243899	1.257e-07	-	SMPD2, TEAD3, TULP1	Intergenic	BW42
26	26:243899	2.187e-07	-	SMPD2, TEAD3, TULP1	Intergenic	BW49
26	26:243899	2.623e-11	-	SMPD2, TEAD3, TULP1	Intergenic	BW56
26	26:243912	2.598e-07	-	SMPD2, TEAD3, TULP1	Intergenic	BW42
26	26:243912	2.695e-07	-	SMPD2, TEAD3, TULP1	Intergenic	BW49
26	26:243912	2.623e-11	-	SMPD2, TEAD3, TULP1	Intergenic	BW56
26	26:243938	6.835e-10	-	SMPD2, TEAD3, TULP1	Intergenic	BW56
26	26:283302	1.342e-07	-	SMPD2, TEAD3, TULP1, FKBP5, LHFPL5, SRPK1	Intergenic	BW56
26	26:283303	5.694e-08	-	SMPD2, TEAD3, TULP1, FKBP5, LHFPL5, SRPK1	Intergenic	BW56
26	26:312170	4.303e-07	-	SMPD2, TEAD3, TULP1, FKBP5, LHFPL5, SRPK1, SLC26A8	Intron	BW56
26	26:312197	3.23e-07	-	SMPD2, TEAD3, TULP1, FKBP5, LHFPL5, SRPK1, SLC26A8	Intron	BW56
26	26:626878	6.224e-08	-	TEAD3, TULP1, FKBP5, LHFPL5, SRPK1, SLC26A8, MAPK14, MAPK13, BRPF3, TBC1D22B, PIM1, CACNA1S, KIF21B, ELF3, GPR37L1, ARL8A, PTPN7, LGR6	Intergenic	BW14
26	26:748352	5.81e-07	-	MAPK13, BRPF3, TBC1D22B, PIM1, CACNA1S, KIF21B, ELF3, GPR37L1, ARL8A, PTPN7, LGR6, SKIV2L, KLHL12, RABIF, KDM5B	Intergenic	BW49
26	26:765903	2.831e-07	-	BRPF3, TBC1D22B, PIM1, CACNA1S, KIF21B, ELF3, GPR37L1, ARL8A, PTPN7, LGR6, SKIV2L, KLHL12, RABIF, KDM5B	Exon	BW49
26	26:766080	4.45e-07	-	BRPF3, TBC1D22B, PIM1, CACNA1S, KIF21B, ELF3, GPR37L1, ARL8A, PTPN7, LGR6, SKIV2L, KLHL12, RABIF, KDM5B	Intron	BW49
26	26:775731	1.162e-07	-	BRPF3, TBC1D22B, PIM1, CACNA1S, KIF21B, ELF3, GPR37L1, ARL8A, PTPN7, LGR6, SKIV2L, KLHL12, RABIF, KDM5B	Exon	BW49
26	26:798927	3.756e-07	LGR6	TBC1D22B, PIM1, CACNA1S, KIF21B, ELF3, GPR37L1, ARL8A, PTPN7, LGR6, SKIV2L, KLHL12, RABIF, KDM5B, LZTR1, RNPEP	Intron	BW49
26	26:850193	2.936e-07	LGR6	CACNA1S, KIF21B, ELF3, GPR37L1, ARL8A, PTPN7, LGR6, SKIV2L, KLHL12, RABIF, KDM5B, LZTR1, RNPEP, NAV1	N/A	BW49
28	28:2649154	4.699e-07	MEF2B	ABHD8, MRPL34, DDA1, ANO8, GTPBP3, CILP2, NDUFA13, GATAD2A, MAU2, SUGP1, TM6SF2, HAPLN4, NCAN, RFXANK, BORCS8, SLC25A42, ARMC6, SUGP2, DDX49, COPE, CERS1, UPF1	Exon	BW14
