# Supplementary material for: Genome-Wide Association Studies in Japanese Quails of the F2 Resource Population Elucidate Molecular Markers and Candidate Genes for Body Weight Parameters
Source: Int J Mol Sci. 2025 Aug 25;26(17):8243. doi: 10.3390/ijms26178243 (PMC12427666; doi:10.3390/ijms26178243)
Supplement: Supplementary file 1 [file ijms-26-08243-s001.zip › Supplementary Table S2.xlsx]

## Sheet: Table S2
Supplementary Table S2: Body weight (BW) indicators (mean, standard deviation and coefficient of variation) in quails of the F2 resource population depending on the genotype at five single nucleotide polymorphism (SNP) loci (chromosome:position) of the ADAM33 gene.
SNP (chromosome: position)	Geno-type	BW1			BW7			BW14			BW21			BW28			BW35			BW42			BW49			BW56
		mean	sd	CV, %	mean	sd	CV, %	mean	sd	CV, %	mean	sd	CV, %	mean	sd	CV, %	mean	sd	CV, %	mean	sd	CV, %	mean	sd	CV, %	mean	sd	CV, %
4:81160722	CC	9.2	0.7	7.6	39.7	4.3	10.8	91.9	3.5	3.8	167	13.7	8.2	228.8	18.7	8.2	249	22	8.8	296.2	35	11.8	302.8	35	11.6	328	29.6	9
	CT	8.8	0.8	9.1	29.4	6.9	23.6	78.5	12.1	15.7	127.3	25.5	20.1	169.7	27.9	16.5	206.4	30.3	14.7	231.5	33.5	14.5	249.4	36	14.4	262.4	39.1	14.9
	TT	8.5	0.9	10.6	29.1	6	20.7	69.5	11.8	17	114.5	19.4	17	153.6	24.5	15.9	188	27.7	14.7	214.1	30.6	14.3	236.8	32.1	13.5	246.8	31.6	12.8
4:81160836	GG	9	0.7	7.8	42	4.6	11	92.7	4.6	5	169.3	18.2	10.8	237.3	19.6	8.1	252	19.4	7.6	290.7	34.5	11.9	292.3	36.1	12.4	294.8	29.5	10
	GT	8.7	0.8	9.2	29.4	7.2	24.2	78.7	12.8	16.3	127.3	26.8	21	169.5	28.2	16.6	206.4	30.3	14.7	233.6	35.4	15.2	253.1	39.1	15.5	266.1	38.5	14.5
	TT	8.5	0.9	10.6	29.3	6.1	21	69.5	11.9	17	115.1	19.6	17	154.4	24.4	15.8	188.6	27.9	14.8	214.6	31.6	14.7	237.9	32.2	13.5	246.7	31.7	12.9
4:81160888	CC	8.5	0.9	10.6	29.2	6.1	21	69.4	11.8	17	114.9	19.3	16.8	154.1	24.3	15.7	188.3	27.4	14.6	214.2	31.2	14.6	237.6	32.1	13.5	246.7	31.7	12.9
	TC	8.8	0.8	9.1	29.7	7.2	24.3	79.1	12.8	16.2	128.5	27.1	21.1	170.7	28.3	16.6	208.1	31.6	15.2	235.3	36.4	15.5	254.4	39.3	15.4	266.1	38.5	14.5
	TT	9	0.7	7.8	42	4.6	11	92.7	4.6	5	169.3	18.2	10.8	237.3	19.6	8.1	252	19.4	7.6	290.7	34.5	11.9	292.3	36.1	12.4	294.8	29.5	10
4:81160897	CC	9	0.7	7.8	42	4.6	11	92.7	4.6	5	169.3	18.2	10.8	237.3	19.6	8.1	252	19.4	7.6	290.7	34.5	11.9	292.3	36.1	12.4	294.8	29.5	10
	CT	8.8	0.8	9.1	29.7	7.2	24.3	79.1	12.8	16.2	128.5	27.1	21.1	170.7	28.3	16.6	208.1	31.6	15.2	235.3	36.4	15.5	254.4	39.3	15.4	266.1	38.5	14.5
	TT	8.5	0.9	10.6	29.2	6.1	21	69.4	11.8	17	114.9	19.3	16.8	154.1	24.3	15.7	188.3	27.4	14.6	214.2	31.2	14.6	237.6	32.1	13.5	246.7	31.7	12.9
4:81171150	CC	8.5	0.9	10.6	29.2	6.2	21.3	69.5	12	17.3	115.2	19.9	17.3	154.8	24.8	16	189	27.9	14.8	214.8	31.5	14.7	238.4	32.3	13.6	247.6	31.6	12.8
	TC	8.7	0.7	8	29	6.8	23.5	77.9	12.3	15.8	127.4	26.9	21.1	169.1	29.2	17.3	205	29.8	14.5	232.1	35.8	15.4	249.7	37.2	14.9	267	39.5	14.8
	TT	9.3	0.7	7.5	41.8	4.5	10.8	94.3	4.9	5.2	164.8	17.2	10.4	221.5	22.4	10.1	251.8	22.4	8.9	288.3	40.3	14	300.3	37.4	12.5	319.1	32.6	10.2
