# Supplementary material for: Genome-Wide Association Studies in Japanese Quails of the F2 Resource Population Elucidate Molecular Markers and Candidate Genes for Body Weight Parameters
Source: Int J Mol Sci. 2025 Aug 25;26(17):8243. doi: 10.3390/ijms26178243 (PMC12427666; doi:10.3390/ijms26178243)
Supplement: Supplementary file 1 [file ijms-26-08243-s001.zip › Supplementary Table S3.xlsx]

## Sheet: Table S3
Supplementary Table S3: Gene ontology (GO) term enrichment analysis for 419 candidate genes at the positions of the determined significant SNPs in F2 quails of the resource population.
Chromosome	Gene start (bp)	Gene end (bp)	Source of gene name	Gene name	GO term accession	GO term name	GO domain	Gene type	Gene description	Strand
10	17100855	17113918	NCBI gene (formerly Entrezgene)	AAGAB	GO:0005829	cytosol	Cellular Component	protein_coding	alpha and gamma adaptin binding protein [Source	-1
				AAGAB	GO:0016607	nuclear speck	Cellular Component	protein_coding	alpha and gamma adaptin binding protein [Source	-1
14	11896972	11918434	NCBI gene (formerly Entrezgene)	ABCA3	GO:0006855	xenobiotic transmembrane transport	Biological Process	protein_coding	ATP binding cassette subfamily A member 3 [Source	-1
				ABCA3	GO:0006869	lipid transport	Biological Process	protein_coding	ATP binding cassette subfamily A member 3 [Source	-1
				ABCA3	GO:0010875	positive regulation of cholesterol efflux	Biological Process	protein_coding	ATP binding cassette subfamily A member 3 [Source	-1
				ABCA3	GO:0032464	positive regulation of protein homooligomerization	Biological Process	protein_coding	ATP binding cassette subfamily A member 3 [Source	-1
				ABCA3	GO:0046470	phosphatidylcholine metabolic process	Biological Process	protein_coding	ATP binding cassette subfamily A member 3 [Source	-1
				ABCA3	GO:0046618	xenobiotic export from cell	Biological Process	protein_coding	ATP binding cassette subfamily A member 3 [Source	-1
				ABCA3	GO:0055085	transmembrane transport	Biological Process	protein_coding	ATP binding cassette subfamily A member 3 [Source	-1
				ABCA3	GO:0150172	regulation of phosphatidylcholine metabolic process	Biological Process	protein_coding	ATP binding cassette subfamily A member 3 [Source	-1
				ABCA3	GO:1902995	positive regulation of phospholipid efflux	Biological Process	protein_coding	ATP binding cassette subfamily A member 3 [Source	-1
				ABCA3	GO:0005770	late endosome	Cellular Component	protein_coding	ATP binding cassette subfamily A member 3 [Source	-1
				ABCA3	GO:0005886	plasma membrane	Cellular Component	protein_coding	ATP binding cassette subfamily A member 3 [Source	-1
				ABCA3	GO:0016020	membrane	Cellular Component	protein_coding	ATP binding cassette subfamily A member 3 [Source	-1
				ABCA3	GO:0043231	intracellular membrane-bounded organelle	Cellular Component	protein_coding	ATP binding cassette subfamily A member 3 [Source	-1
				ABCA3	GO:0097232	lamellar body membrane	Cellular Component	protein_coding	ATP binding cassette subfamily A member 3 [Source	-1
				ABCA3	GO:0005319	lipid transporter activity	Molecular Function	protein_coding	ATP binding cassette subfamily A member 3 [Source	-1
				ABCA3	GO:0005524	ATP binding	Molecular Function	protein_coding	ATP binding cassette subfamily A member 3 [Source	-1
				ABCA3	GO:0008559	ABC-type xenobiotic transporter activity	Molecular Function	protein_coding	ATP binding cassette subfamily A member 3 [Source	-1
				ABCA3	GO:0016887	ATP hydrolysis activity	Molecular Function	protein_coding	ATP binding cassette subfamily A member 3 [Source	-1
				ABCA3	GO:0120019	phosphatidylcholine transfer activity	Molecular Function	protein_coding	ATP binding cassette subfamily A member 3 [Source	-1
				ABCA3	GO:0140345	phosphatidylcholine flippase activity	Molecular Function	protein_coding	ATP binding cassette subfamily A member 3 [Source	-1
				ABCA3	GO:0140359	ABC-type transporter activity	Molecular Function	protein_coding	ATP binding cassette subfamily A member 3 [Source	-1
4	11870657	11900867	NCBI gene (formerly Entrezgene)	ABCB7	GO:0006879	intracellular iron ion homeostasis	Biological Process	protein_coding	ATP binding cassette subfamily B member 7 [Source	-1
				ABCB7	GO:0016226	iron-sulfur cluster assembly	Biological Process	protein_coding
				ABCB7	GO:0055085	transmembrane transport	Biological Process	protein_coding
				ABCB7	GO:0070455	positive regulation of heme biosynthetic process	Biological Process	protein_coding
				ABCB7	GO:0140466	iron-sulfur cluster export from the mitochondrion	Biological Process	protein_coding
				ABCB7	GO:1903331	positive regulation of iron-sulfur cluster assembly	Biological Process	protein_coding
				ABCB7	GO:0005743	mitochondrial inner membrane	Cellular Component	protein_coding
				ABCB7	GO:0005524	ATP binding	Molecular Function	protein_coding
				ABCB7	GO:0016887	ATP hydrolysis activity	Molecular Function	protein_coding
				ABCB7	GO:0042803	protein homodimerization activity	Molecular Function	protein_coding
				ABCB7	GO:0140359	ABC-type transporter activity	Molecular Function	protein_coding
				ABCB7	GO:0140481	ABC-type iron-sulfur cluster transporter activity	Molecular Function	protein_coding
5	34332046	34343822	NCBI gene (formerly Entrezgene)	ABCD4	GO:0006635	fatty acid beta-oxidation	Biological Process	protein_coding	ATP binding cassette subfamily D member 4 [Source	-1
				ABCD4	GO:0007031	peroxisome organization	Biological Process	protein_coding
				ABCD4	GO:0009235	cobalamin metabolic process	Biological Process	protein_coding
				ABCD4	GO:0015910	long-chain fatty acid import into peroxisome	Biological Process	protein_coding
				ABCD4	GO:0042760	very long-chain fatty acid catabolic process	Biological Process	protein_coding
				ABCD4	GO:1990830	cellular response to leukemia inhibitory factor	Biological Process	protein_coding
				ABCD4	GO:0005765	lysosomal membrane	Cellular Component	protein_coding
				ABCD4	GO:0005778	peroxisomal membrane	Cellular Component	protein_coding
				ABCD4	GO:0005789	endoplasmic reticulum membrane	Cellular Component	protein_coding
				ABCD4	GO:0005324	long-chain fatty acid transmembrane transporter activity	Molecular Function	protein_coding
				ABCD4	GO:0005524	ATP binding	Molecular Function	protein_coding
				ABCD4	GO:0015420	ABC-type vitamin B12 transporter activity	Molecular Function	protein_coding
				ABCD4	GO:0016887	ATP hydrolysis activity	Molecular Function	protein_coding
				ABCD4	GO:0042802	identical protein binding	Molecular Function	protein_coding
				ABCD4	GO:0140359	ABC-type transporter activity	Molecular Function	protein_coding
24	3645312	3651312	NCBI gene (formerly Entrezgene)	ABCG4	GO:0006355	regulation of DNA-templated transcription	Biological Process	protein_coding	ATP binding cassette subfamily G member 4 [Source	-1
				ABCG4	GO:0010875	positive regulation of cholesterol efflux	Biological Process	protein_coding
				ABCG4	GO:0033344	cholesterol efflux	Biological Process	protein_coding
				ABCG4	GO:0042632	cholesterol homeostasis	Biological Process	protein_coding
				ABCG4	GO:0045542	positive regulation of cholesterol biosynthetic process	Biological Process	protein_coding
				ABCG4	GO:0071403	cellular response to high density lipoprotein particle stimulus	Biological Process	protein_coding
				ABCG4	GO:1990830	cellular response to leukemia inhibitory factor	Biological Process	protein_coding
				ABCG4	GO:0005886	plasma membrane	Cellular Component	protein_coding
				ABCG4	GO:0010008	endosome membrane	Cellular Component	protein_coding
				ABCG4	GO:0005524	ATP binding	Molecular Function	protein_coding
				ABCG4	GO:0016887	ATP hydrolysis activity	Molecular Function	protein_coding
				ABCG4	GO:0034041	ABC-type sterol transporter activity	Molecular Function	protein_coding
				ABCG4	GO:0042803	protein homodimerization activity	Molecular Function	protein_coding
				ABCG4	GO:0046982	protein heterodimerization activity	Molecular Function	protein_coding
				ABCG4	GO:0140359	ABC-type transporter activity	Molecular Function	protein_coding
28	2452523	2459286	NCBI gene (formerly Entrezgene)	ABHD8	GO:0006654	phosphatidic acid biosynthetic process	Biological Process	protein_coding	abhydrolase domain containing 8 [Source	-1
				ABHD8	GO:0055088	lipid homeostasis	Biological Process	protein_coding
				ABHD8	GO:0005739	mitochondrion	Cellular Component	protein_coding
				ABHD8	GO:0003824	catalytic activity	Molecular Function	protein_coding
				ABHD8	GO:0042171	lysophosphatidic acid acyltransferase activity	Molecular Function	protein_coding
				ABHD8	GO:0052689	carboxylic ester hydrolase activity	Molecular Function	protein_coding
15	5804014	5811084	NCBI gene (formerly Entrezgene)	ACACB	GO:0006084	acetyl-CoA metabolic process	Biological Process	protein_coding	acetyl-CoA carboxylase beta [Source	1
				ACACB	GO:0006633	fatty acid biosynthetic process	Biological Process	protein_coding
				ACACB	GO:0010884	positive regulation of lipid storage	Biological Process	protein_coding
				ACACB	GO:0010906	regulation of glucose metabolic process	Biological Process	protein_coding
				ACACB	GO:0031667	response to nutrient levels	Biological Process	protein_coding
				ACACB	GO:0031999	negative regulation of fatty acid beta-oxidation	Biological Process	protein_coding
				ACACB	GO:0051289	protein homotetramerization	Biological Process	protein_coding
				ACACB	GO:0060421	positive regulation of heart growth	Biological Process	protein_coding
				ACACB	GO:0097009	energy homeostasis	Biological Process	protein_coding
				ACACB	GO:2001295	malonyl-CoA biosynthetic process	Biological Process	protein_coding
				ACACB	GO:0005634	nucleus	Cellular Component	protein_coding
				ACACB	GO:0005739	mitochondrion	Cellular Component	protein_coding
				ACACB	GO:0003989	acetyl-CoA carboxylase activity	Molecular Function	protein_coding
				ACACB	GO:0005524	ATP binding	Molecular Function	protein_coding
				ACACB	GO:0042802	identical protein binding	Molecular Function	protein_coding
				ACACB	GO:0046872	metal ion binding	Molecular Function	protein_coding
25	2019192	2026873	NCBI gene (formerly Entrezgene)	ACKR1	GO:0006954	inflammatory response	Biological Process	protein_coding	atypical chemokine receptor 1 (Duffy blood group) [Source	1
				ACKR1	GO:0070098	chemokine-mediated signaling pathway	Biological Process	protein_coding
				ACKR1	GO:0005769	early endosome	Cellular Component	protein_coding
				ACKR1	GO:0016020	membrane	Cellular Component	protein_coding
				ACKR1	GO:0055037	recycling endosome	Cellular Component	protein_coding
				ACKR1	GO:0004930	G protein-coupled receptor activity	Molecular Function	protein_coding
				ACKR1	GO:0019956	chemokine binding	Molecular Function	protein_coding
7	4066324	4067418	NCBI gene (formerly Entrezgene)	ACKR3	GO:0001525	angiogenesis	Biological Process	protein_coding	atypical chemokine receptor 3 [Source	1
				ACKR3	GO:0001570	vasculogenesis	Biological Process	protein_coding
				ACKR3	GO:0006935	chemotaxis	Biological Process	protein_coding
				ACKR3	GO:0007186	G protein-coupled receptor signaling pathway	Biological Process	protein_coding
				ACKR3	GO:0008285	negative regulation of cell population proliferation	Biological Process	protein_coding
				ACKR3	GO:0021557	oculomotor nerve development	Biological Process	protein_coding
				ACKR3	GO:0031623	receptor internalization	Biological Process	protein_coding
				ACKR3	GO:0070374	positive regulation of ERK1 and ERK2 cascade	Biological Process	protein_coding
				ACKR3	GO:1902230	negative regulation of intrinsic apoptotic signaling pathway in response to DNA damage	Biological Process	protein_coding
				ACKR3	GO:0005768	endosome	Cellular Component	protein_coding
				ACKR3	GO:0005886	plasma membrane	Cellular Component	protein_coding
				ACKR3	GO:0005905	clathrin-coated pit	Cellular Component	protein_coding
				ACKR3	GO:0009986	cell surface	Cellular Component	protein_coding
				ACKR3	GO:0016020	membrane	Cellular Component	protein_coding
				ACKR3	GO:0004930	G protein-coupled receptor activity	Molecular Function	protein_coding
				ACKR3	GO:0005044	scavenger receptor activity	Molecular Function	protein_coding
				ACKR3	GO:0015026	coreceptor activity	Molecular Function	protein_coding
				ACKR3	GO:0016494	C-X-C chemokine receptor activity	Molecular Function	protein_coding
				ACKR3	GO:0019956	chemokine binding	Molecular Function	protein_coding
				ACKR3	GO:0019958	C-X-C chemokine binding	Molecular Function	protein_coding
12	9347969	9364271	NCBI gene (formerly Entrezgene)	ACOX2	GO:0000038	very long-chain fatty acid metabolic process	Biological Process	protein_coding	acyl-CoA oxidase 2 [Source	-1
				ACOX2	GO:0006699	bile acid biosynthetic process	Biological Process	protein_coding
				ACOX2	GO:0033540	fatty acid beta-oxidation using acyl-CoA oxidase	Biological Process	protein_coding
				ACOX2	GO:0055088	lipid homeostasis	Biological Process	protein_coding
				ACOX2	GO:0005777	peroxisome	Cellular Component	protein_coding
				ACOX2	GO:0005829	cytosol	Cellular Component	protein_coding
				ACOX2	GO:0005504	fatty acid binding	Molecular Function	protein_coding
				ACOX2	GO:0016401	palmitoyl-CoA oxidase activity	Molecular Function	protein_coding
				ACOX2	GO:0033791	3alpha	Molecular Function	protein_coding
				ACOX2	GO:0071949	FAD binding	Molecular Function	protein_coding
11	16541902	16580622	NCBI gene (formerly Entrezgene)	ACSF3	GO:0006631	fatty acid metabolic process	Biological Process	protein_coding	acyl-CoA synthetase family member 3 [Source	1
				ACSF3	GO:0006633	fatty acid biosynthetic process	Biological Process	protein_coding
				ACSF3	GO:0090410	malonate catabolic process	Biological Process	protein_coding
				ACSF3	GO:0005654	nucleoplasm	Cellular Component	protein_coding
				ACSF3	GO:0005739	mitochondrion	Cellular Component	protein_coding
				ACSF3	GO:0031956	medium-chain fatty acid-CoA ligase activity	Molecular Function	protein_coding
				ACSF3	GO:0090409	malonyl-CoA synthetase activity	Molecular Function	protein_coding
4	81150917	81173771	NCBI gene (formerly Entrezgene)	ADAM33	GO:0006508	proteolysis	Biological Process	protein_coding	ADAM metallopeptidase domain 33 [Source	-1
				ADAM33	GO:0016020	membrane	Cellular Component	protein_coding
				ADAM33	GO:0004222	metalloendopeptidase activity	Molecular Function	protein_coding
				ADAM33	GO:0046872	metal ion binding	Molecular Function	protein_coding
22	3796644	3815379	NCBI gene (formerly Entrezgene)	ADAM9	GO:0006509	membrane protein ectodomain proteolysis	Biological Process	protein_coding	ADAM metallopeptidase domain 9 [Source	1
				ADAM9	GO:0007160	cell-matrix adhesion	Biological Process	protein_coding
				ADAM9	GO:0007179	transforming growth factor beta receptor signaling pathway	Biological Process	protein_coding
				ADAM9	GO:0010042	response to manganese ion	Biological Process	protein_coding
				ADAM9	GO:0030216	keratinocyte differentiation	Biological Process	protein_coding
				ADAM9	GO:0031293	membrane protein intracellular domain proteolysis	Biological Process	protein_coding
				ADAM9	GO:0033630	positive regulation of cell adhesion mediated by integrin	Biological Process	protein_coding
				ADAM9	GO:0033631	cell-cell adhesion mediated by integrin	Biological Process	protein_coding
				ADAM9	GO:0034241	positive regulation of macrophage fusion	Biological Process	protein_coding
				ADAM9	GO:0034612	response to tumor necrosis factor	Biological Process	protein_coding
				ADAM9	GO:0042117	monocyte activation	Biological Process	protein_coding
				ADAM9	GO:0042542	response to hydrogen peroxide	Biological Process	protein_coding
				ADAM9	GO:0050714	positive regulation of protein secretion	Biological Process	protein_coding
				ADAM9	GO:0051549	positive regulation of keratinocyte migration	Biological Process	protein_coding
				ADAM9	GO:0051592	response to calcium ion	Biological Process	protein_coding
				ADAM9	GO:0071222	cellular response to lipopolysaccharide	Biological Process	protein_coding
				ADAM9	GO:0005615	extracellular space	Cellular Component	protein_coding
				ADAM9	GO:0005886	plasma membrane	Cellular Component	protein_coding
				ADAM9	GO:0004222	metalloendopeptidase activity	Molecular Function	protein_coding
				ADAM9	GO:0005178	integrin binding	Molecular Function	protein_coding
				ADAM9	GO:0005518	collagen binding	Molecular Function	protein_coding
				ADAM9	GO:0017124	SH3 domain binding	Molecular Function	protein_coding
				ADAM9	GO:0043236	laminin binding	Molecular Function	protein_coding
				ADAM9	GO:0046872	metal ion binding	Molecular Function	protein_coding
10	10230684	10399843	NCBI gene (formerly Entrezgene)	ADAMTSL3	GO:0030198	extracellular matrix organization	Biological Process	protein_coding	ADAMTS like 3 [Source	1
				ADAMTSL3	GO:0005576	extracellular region	Cellular Component	protein_coding
				ADAMTSL3	GO:0031012	extracellular matrix	Cellular Component	protein_coding
				ADAMTSL3	GO:0043231	intracellular membrane-bounded organelle	Cellular Component	protein_coding
				ADAMTSL3	GO:0004222	metalloendopeptidase activity	Molecular Function	protein_coding
25	1492453	1505290	NCBI gene (formerly Entrezgene)	ADAR	GO:0001649	osteoblast differentiation	Biological Process	protein_coding	adenosine deaminase RNA specific [Source	1
				ADAR	GO:0002244	hematopoietic progenitor cell differentiation	Biological Process	protein_coding
				ADAR	GO:0002566	somatic diversification of immune receptors via somatic mutation	Biological Process	protein_coding
				ADAR	GO:0006382	adenosine to inosine editing	Biological Process	protein_coding
				ADAR	GO:0006396	RNA processing	Biological Process	protein_coding
				ADAR	GO:0030218	erythrocyte differentiation	Biological Process	protein_coding
				ADAR	GO:0031054	pre-miRNA processing	Biological Process	protein_coding
				ADAR	GO:0035455	response to interferon-alpha	Biological Process	protein_coding
				ADAR	GO:0045070	positive regulation of viral genome replication	Biological Process	protein_coding
				ADAR	GO:0060216	definitive hemopoiesis	Biological Process	protein_coding
				ADAR	GO:0060339	negative regulation of type I interferon-mediated signaling pathway	Biological Process	protein_coding
				ADAR	GO:0061484	hematopoietic stem cell homeostasis	Biological Process	protein_coding
				ADAR	GO:0070922	RISC complex assembly	Biological Process	protein_coding
				ADAR	GO:0097284	hepatocyte apoptotic process	Biological Process	protein_coding
				ADAR	GO:0098586	cellular response to virus	Biological Process	protein_coding
				ADAR	GO:1900369	negative regulation of post-transcriptional gene silencing by regulatory ncRNA	Biological Process	protein_coding
				ADAR	GO:1903944	negative regulation of hepatocyte apoptotic process	Biological Process	protein_coding
				ADAR	GO:0005654	nucleoplasm	Cellular Component	protein_coding
				ADAR	GO:0005730	nucleolus	Cellular Component	protein_coding
				ADAR	GO:0005737	cytoplasm	Cellular Component	protein_coding
				ADAR	GO:0044530	supraspliceosomal complex	Cellular Component	protein_coding
				ADAR	GO:0003725	double-stranded RNA binding	Molecular Function	protein_coding
				ADAR	GO:0003726	double-stranded RNA adenosine deaminase activity	Molecular Function	protein_coding
				ADAR	GO:0004000	adenosine deaminase activity	Molecular Function	protein_coding
				ADAR	GO:0008251	tRNA-specific adenosine deaminase activity	Molecular Function	protein_coding
22	3574034	3589542	NCBI gene (formerly Entrezgene)	ADGRA2	GO:0002040	sprouting angiogenesis	Biological Process	protein_coding	adhesion G protein-coupled receptor A2 [Source	1
				ADGRA2	GO:0007166	cell surface receptor signaling pathway	Biological Process	protein_coding
				ADGRA2	GO:0007186	G protein-coupled receptor signaling pathway	Biological Process	protein_coding
				ADGRA2	GO:0007417	central nervous system development	Biological Process	protein_coding
				ADGRA2	GO:0010595	positive regulation of endothelial cell migration	Biological Process	protein_coding
				ADGRA2	GO:0043542	endothelial cell migration	Biological Process	protein_coding
				ADGRA2	GO:0045765	regulation of angiogenesis	Biological Process	protein_coding
				ADGRA2	GO:0050920	regulation of chemotaxis	Biological Process	protein_coding
				ADGRA2	GO:0060070	canonical Wnt signaling pathway	Biological Process	protein_coding
				ADGRA2	GO:0090210	regulation of establishment of blood-brain barrier	Biological Process	protein_coding
				ADGRA2	GO:0090263	positive regulation of canonical Wnt signaling pathway	Biological Process	protein_coding
				ADGRA2	GO:1900747	negative regulation of vascular endothelial growth factor signaling pathway	Biological Process	protein_coding
				ADGRA2	GO:0005886	plasma membrane	Cellular Component	protein_coding
				ADGRA2	GO:0009986	cell surface	Cellular Component	protein_coding
				ADGRA2	GO:0043231	intracellular membrane-bounded organelle	Cellular Component	protein_coding
				ADGRA2	GO:1990909	Wnt signalosome	Cellular Component	protein_coding
				ADGRA2	GO:0004930	G protein-coupled receptor activity	Molecular Function	protein_coding
				ADGRA2	GO:0005515	protein binding	Molecular Function	protein_coding
4	42671952	43116578	NCBI gene (formerly Entrezgene)	ADGRL3	GO:0007166	cell surface receptor signaling pathway	Biological Process	protein_coding	adhesion G protein-coupled receptor L3 [Source	1
				ADGRL3	GO:0007189	adenylate cyclase-activating G protein-coupled receptor signaling pathway	Biological Process	protein_coding
				ADGRL3	GO:0007416	synapse assembly	Biological Process	protein_coding
				ADGRL3	GO:0007420	brain development	Biological Process	protein_coding
				ADGRL3	GO:0098742	cell-cell adhesion via plasma-membrane adhesion molecules	Biological Process	protein_coding
				ADGRL3	GO:0005886	plasma membrane	Cellular Component	protein_coding
				ADGRL3	GO:0005911	cell-cell junction	Cellular Component	protein_coding
				ADGRL3	GO:0016020	membrane	Cellular Component	protein_coding
				ADGRL3	GO:0030424	axon	Cellular Component	protein_coding
				ADGRL3	GO:0098978	glutamatergic synapse	Cellular Component	protein_coding
				ADGRL3	GO:0004930	G protein-coupled receptor activity	Molecular Function	protein_coding
				ADGRL3	GO:0030246	carbohydrate binding	Molecular Function	protein_coding
1	82743640	82753741	NCBI gene (formerly Entrezgene)	ADPRH	GO:0051725	protein de-ADP-ribosylation	Biological Process	protein_coding	ADP-ribosylarginine hydrolase [Source	-1
				ADPRH	GO:0000287	magnesium ion binding	Molecular Function	protein_coding
				ADPRH	GO:0003875	ADP-ribosylarginine hydrolase activity	Molecular Function	protein_coding
				ADPRH	GO:0030955	potassium ion binding	Molecular Function	protein_coding
7	3652144	3905134	NCBI gene (formerly Entrezgene)	AGAP1	GO:0005634	nucleus	Cellular Component	protein_coding	ArfGAP with GTPase domain, ankyrin repeat and PH domain 1 [Source:NCBI gene;Acc:107316379]	1
				AGAP1	GO:0003924	GTPase activity	Molecular Function	protein_coding
				AGAP1	GO:0005096	GTPase activator activity	Molecular Function	protein_coding
				AGAP1	GO:0005515	protein binding	Molecular Function	protein_coding
				AGAP1	GO:0005525	GTP binding	Molecular Function	protein_coding
				AGAP1	GO:0005543	phospholipid binding	Molecular Function	protein_coding
				AGAP1	GO:0046872	metal ion binding	Molecular Function	protein_coding
14	1067811	1069888	NCBI gene (formerly Entrezgene)	AIMP2	GO:0006412	translation	Biological Process	protein_coding	aminoacyl tRNA synthetase complex interacting multifunctional protein 2 [Source	-1
				AIMP2	GO:0006915	apoptotic process	Biological Process	protein_coding
				AIMP2	GO:0008285	negative regulation of cell population proliferation	Biological Process	protein_coding
				AIMP2	GO:0016567	protein ubiquitination	Biological Process	protein_coding
				AIMP2	GO:0030154	cell differentiation	Biological Process	protein_coding
				AIMP2	GO:0031398	positive regulation of protein ubiquitination	Biological Process	protein_coding
				AIMP2	GO:0065003	protein-containing complex assembly	Biological Process	protein_coding
				AIMP2	GO:0005634	nucleus	Cellular Component	protein_coding
				AIMP2	GO:0005829	cytosol	Cellular Component	protein_coding
				AIMP2	GO:0017101	aminoacyl-tRNA synthetase multienzyme complex	Cellular Component	protein_coding
				AIMP2	GO:0060090	molecular adaptor activity	Molecular Function	protein_coding
5	34232125	34239245	NCBI gene (formerly Entrezgene)	ALDH6A1	GO:0006210	thymine catabolic process	Biological Process	protein_coding	aldehyde dehydrogenase 6 family member A1 [Source	-1
				ALDH6A1	GO:0006574	valine catabolic process	Biological Process	protein_coding
				ALDH6A1	GO:0005654	nucleoplasm	Cellular Component	protein_coding
				ALDH6A1	GO:0005739	mitochondrion	Cellular Component	protein_coding
				ALDH6A1	GO:0004491	methylmalonate-semialdehyde dehydrogenase (acylating	Molecular Function	protein_coding
				ALDH6A1	GO:0018478	malonate-semialdehyde dehydrogenase (acetylating) activity	Molecular Function	protein_coding
1	154094482	154113453	NCBI gene (formerly Entrezgene)	ALG5	GO:0006487	protein N-linked glycosylation	Biological Process	protein_coding	ALG5 dolichyl-phosphate beta-glucosyltransferase [Source	1
				ALG5	GO:0006488	dolichol-linked oligosaccharide biosynthetic process	Biological Process	protein_coding
				ALG5	GO:0007368	determination of left/right symmetry	Biological Process	protein_coding
				ALG5	GO:0005789	endoplasmic reticulum membrane	Cellular Component	protein_coding
				ALG5	GO:0098556	cytoplasmic side of rough endoplasmic reticulum membrane	Cellular Component	protein_coding
				ALG5	GO:0004581	dolichyl-phosphate beta-glucosyltransferase activity	Molecular Function	protein_coding
				ALG5	GO:0016757	glycosyltransferase activity	Molecular Function	protein_coding
8	24998116	25017387	NCBI gene (formerly Entrezgene)	ALG6	GO:0006487	protein N-linked glycosylation	Biological Process	protein_coding	ALG6 alpha-1,3-glucosyltransferase [Source:NCBI gene;Acc:107317741]	1
				ALG6	GO:0005789	endoplasmic reticulum membrane	Cellular Component	protein_coding
				ALG6	GO:0042281	dolichyl pyrophosphate Man9GlcNAc2 alpha-1	Molecular Function	protein_coding
15	5787185	5788252	NCBI gene (formerly Entrezgene)	ALKBH2	GO:0006281	DNA repair	Biological Process	protein_coding	alkB homolog 2, alpha-ketoglutarate dependent dioxygenase [Source:NCBI gene;Acc:107321303]	-1
				ALKBH2	GO:0006307	DNA alkylation repair	Biological Process	protein_coding
				ALKBH2	GO:0005654	nucleoplasm	Cellular Component	protein_coding
				ALKBH2	GO:0005730	nucleolus	Cellular Component	protein_coding
				ALKBH2	GO:0000182	rDNA binding	Molecular Function	protein_coding
				ALKBH2	GO:0008198	ferrous iron binding	Molecular Function	protein_coding
				ALKBH2	GO:0035516	broad specificity oxidative DNA demethylase activity	Molecular Function	protein_coding
				ALKBH2	GO:0051747	cytosine C-5 DNA demethylase activity	Molecular Function	protein_coding
7	10029253	10059543	NCBI gene (formerly Entrezgene)	ALS2	GO:0001662	behavioral fear response	Biological Process	protein_coding	alsin Rho guanine nucleotide exchange factor ALS2 [Source	-1
				ALS2	GO:0001881	receptor recycling	Biological Process	protein_coding
				ALS2	GO:0006979	response to oxidative stress	Biological Process	protein_coding
				ALS2	GO:0007041	lysosomal transport	Biological Process	protein_coding
				ALS2	GO:0007528	neuromuscular junction development	Biological Process	protein_coding
				ALS2	GO:0007626	locomotory behavior	Biological Process	protein_coding
				ALS2	GO:0008104	protein localization	Biological Process	protein_coding
				ALS2	GO:0016050	vesicle organization	Biological Process	protein_coding
				ALS2	GO:0016197	endosomal transport	Biological Process	protein_coding
				ALS2	GO:0035249	synaptic transmission	Biological Process	protein_coding
				ALS2	GO:0048812	neuron projection morphogenesis	Biological Process	protein_coding
				ALS2	GO:0051036	regulation of endosome size	Biological Process	protein_coding
				ALS2	GO:0051260	protein homooligomerization	Biological Process	protein_coding
				ALS2	GO:0099072	regulation of postsynaptic membrane neurotransmitter receptor levels	Biological Process	protein_coding
				ALS2	GO:0001726	ruffle	Cellular Component	protein_coding
				ALS2	GO:0005634	nucleus	Cellular Component	protein_coding
				ALS2	GO:0005737	cytoplasm	Cellular Component	protein_coding
				ALS2	GO:0005769	early endosome	Cellular Component	protein_coding
				ALS2	GO:0005813	centrosome	Cellular Component	protein_coding
				ALS2	GO:0005829	cytosol	Cellular Component	protein_coding
				ALS2	GO:0014069	postsynaptic density	Cellular Component	protein_coding
				ALS2	GO:0030027	lamellipodium	Cellular Component	protein_coding
				ALS2	GO:0030425	dendrite	Cellular Component	protein_coding
				ALS2	GO:0032991	protein-containing complex	Cellular Component	protein_coding
				ALS2	GO:0043197	dendritic spine	Cellular Component	protein_coding
				ALS2	GO:0043231	intracellular membrane-bounded organelle	Cellular Component	protein_coding
				ALS2	GO:0098978	glutamatergic synapse	Cellular Component	protein_coding
				ALS2	GO:0005085	guanyl-nucleotide exchange factor activity	Molecular Function	protein_coding
				ALS2	GO:0005096	GTPase activator activity	Molecular Function	protein_coding
				ALS2	GO:0031267	small GTPase binding	Molecular Function	protein_coding
				ALS2	GO:0042803	protein homodimerization activity	Molecular Function	protein_coding
				ALS2	GO:0043539	protein serine/threonine kinase activator activity	Molecular Function	protein_coding
5	20997331	21107916	NCBI gene (formerly Entrezgene)	AMBRA1	GO:0000045	autophagosome assembly	Biological Process	protein_coding	autophagy and beclin 1 regulator 1 [Source	1
				AMBRA1	GO:0000209	protein polyubiquitination	Biological Process	protein_coding
				AMBRA1	GO:0000423	mitophagy	Biological Process	protein_coding
				AMBRA1	GO:0006357	regulation of transcription by RNA polymerase II	Biological Process	protein_coding
				AMBRA1	GO:0006914	autophagy	Biological Process	protein_coding
				AMBRA1	GO:0008285	negative regulation of cell population proliferation	Biological Process	protein_coding
				AMBRA1	GO:0021915	neural tube development	Biological Process	protein_coding
				AMBRA1	GO:0043161	proteasome-mediated ubiquitin-dependent protein catabolic process	Biological Process	protein_coding
				AMBRA1	GO:0043524	negative regulation of neuron apoptotic process	Biological Process	protein_coding
				AMBRA1	GO:0045591	positive regulation of regulatory T cell differentiation	Biological Process	protein_coding
				AMBRA1	GO:0051897	positive regulation of phosphatidylinositol 3-kinase/protein kinase B signal transduction	Biological Process	protein_coding
				AMBRA1	GO:0098780	response to mitochondrial depolarisation	Biological Process	protein_coding
				AMBRA1	GO:1901526	positive regulation of mitophagy	Biological Process	protein_coding
				AMBRA1	GO:1904544	positive regulation of free ubiquitin chain polymerization	Biological Process	protein_coding
				AMBRA1	GO:2000045	regulation of G1/S transition of mitotic cell cycle	Biological Process	protein_coding
				AMBRA1	GO:0005634	nucleus	Cellular Component	protein_coding
				AMBRA1	GO:0005739	mitochondrion	Cellular Component	protein_coding
				AMBRA1	GO:0005829	cytosol	Cellular Component	protein_coding
				AMBRA1	GO:0005930	axoneme	Cellular Component	protein_coding
				AMBRA1	GO:0043231	intracellular membrane-bounded organelle	Cellular Component	protein_coding
				AMBRA1	GO:0045335	phagocytic vesicle	Cellular Component	protein_coding
				AMBRA1	GO:0080008	Cul4-RING E3 ubiquitin ligase complex	Cellular Component	protein_coding
				AMBRA1	GO:0005515	protein binding	Molecular Function	protein_coding
				AMBRA1	GO:0019903	protein phosphatase binding	Molecular Function	protein_coding
				AMBRA1	GO:0031625	ubiquitin protein ligase binding	Molecular Function	protein_coding
				AMBRA1	GO:0051020	GTPase binding	Molecular Function	protein_coding
				AMBRA1	GO:0072542	protein phosphatase activator activity	Molecular Function	protein_coding
				AMBRA1	GO:1990756	ubiquitin-like ligase-substrate adaptor activity	Molecular Function	protein_coding
12	1306587	1309770	NCBI gene (formerly Entrezgene)	AMIGO3	GO:0007155	cell adhesion	Biological Process	protein_coding	adhesion molecule with Ig like domain 3 [Source	-1
				AMIGO3	GO:0007420	brain development	Biological Process	protein_coding
				AMIGO3	GO:0051965	positive regulation of synapse assembly	Biological Process	protein_coding
				AMIGO3	GO:0016020	membrane	Cellular Component	protein_coding
				AMIGO3	GO:0005515	protein binding	Molecular Function	protein_coding
1	53099126	53116246	NCBI gene (formerly Entrezgene)	AMN1	GO:0031146	SCF-dependent proteasomal ubiquitin-dependent protein catabolic process	Biological Process	protein_coding	antagonist of mitotic exit network 1 homolog [Source	-1
				AMN1	GO:0019005	SCF ubiquitin ligase complex	Cellular Component	protein_coding
				AMN1	GO:0031528	microvillus membrane	Cellular Component	protein_coding
				AMN1	GO:0005515	protein binding	Molecular Function	protein_coding
4	12267259	12300005	NCBI gene (formerly Entrezgene)	AMOT	GO:0000122	negative regulation of transcription by RNA polymerase II	Biological Process	protein_coding	angiomotin [Source	1
				AMOT	GO:0001525	angiogenesis	Biological Process	protein_coding
				AMOT	GO:0001570	vasculogenesis	Biological Process	protein_coding
				AMOT	GO:0001702	gastrulation with mouth forming second	Biological Process	protein_coding
				AMOT	GO:0003365	establishment of cell polarity involved in ameboidal cell migration	Biological Process	protein_coding
				AMOT	GO:0006935	chemotaxis	Biological Process	protein_coding
				AMOT	GO:0008104	protein localization	Biological Process	protein_coding
				AMOT	GO:0016525	negative regulation of angiogenesis	Biological Process	protein_coding
				AMOT	GO:0030036	actin cytoskeleton organization	Biological Process	protein_coding
				AMOT	GO:0030334	regulation of cell migration	Biological Process	protein_coding
				AMOT	GO:0035329	hippo signaling	Biological Process	protein_coding
				AMOT	GO:0040019	positive regulation of embryonic development	Biological Process	protein_coding
				AMOT	GO:0042074	cell migration involved in gastrulation	Biological Process	protein_coding
				AMOT	GO:0043534	blood vessel endothelial cell migration	Biological Process	protein_coding
				AMOT	GO:0051056	regulation of small GTPase mediated signal transduction	Biological Process	protein_coding
				AMOT	GO:0090162	establishment of epithelial cell polarity	Biological Process	protein_coding
				AMOT	GO:0001726	ruffle	Cellular Component	protein_coding
				AMOT	GO:0005654	nucleoplasm	Cellular Component	protein_coding
				AMOT	GO:0005884	actin filament	Cellular Component	protein_coding
				AMOT	GO:0005886	plasma membrane	Cellular Component	protein_coding
				AMOT	GO:0005923	bicellular tight junction	Cellular Component	protein_coding
				AMOT	GO:0008180	COP9 signalosome	Cellular Component	protein_coding
				AMOT	GO:0009897	external side of plasma membrane	Cellular Component	protein_coding
				AMOT	GO:0030027	lamellipodium	Cellular Component	protein_coding
				AMOT	GO:0030139	endocytic vesicle	Cellular Component	protein_coding
				AMOT	GO:0031410	cytoplasmic vesicle	Cellular Component	protein_coding
				AMOT	GO:0038023	signaling receptor activity	Molecular Function	protein_coding
				AMOT	GO:0043532	angiostatin binding	Molecular Function	protein_coding
8	24768452	24774184	NCBI gene (formerly Entrezgene)	ANGPTL3	GO:0006071	glycerol metabolic process	Biological Process	protein_coding	angiopoietin like 3 [Source	1
				ANGPTL3	GO:0006631	fatty acid metabolic process	Biological Process	protein_coding
				ANGPTL3	GO:0007160	cell-matrix adhesion	Biological Process	protein_coding
				ANGPTL3	GO:0008203	cholesterol metabolic process	Biological Process	protein_coding
				ANGPTL3	GO:0009395	phospholipid catabolic process	Biological Process	protein_coding
				ANGPTL3	GO:0010519	negative regulation of phospholipase activity	Biological Process	protein_coding
				ANGPTL3	GO:0019915	lipid storage	Biological Process	protein_coding
				ANGPTL3	GO:0030335	positive regulation of cell migration	Biological Process	protein_coding
				ANGPTL3	GO:0034116	positive regulation of heterotypic cell-cell adhesion	Biological Process	protein_coding
				ANGPTL3	GO:0042632	cholesterol homeostasis	Biological Process	protein_coding
				ANGPTL3	GO:0042730	fibrinolysis	Biological Process	protein_coding
				ANGPTL3	GO:0045766	positive regulation of angiogenesis	Biological Process	protein_coding
				ANGPTL3	GO:0048844	artery morphogenesis	Biological Process	protein_coding
				ANGPTL3	GO:0050996	positive regulation of lipid catabolic process	Biological Process	protein_coding
				ANGPTL3	GO:0055091	phospholipid homeostasis	Biological Process	protein_coding
				ANGPTL3	GO:0070328	triglyceride homeostasis	Biological Process	protein_coding
				ANGPTL3	GO:0070527	platelet aggregation	Biological Process	protein_coding
				ANGPTL3	GO:0072377	blood coagulation	Biological Process	protein_coding
				ANGPTL3	GO:0005577	fibrinogen complex	Cellular Component	protein_coding
				ANGPTL3	GO:0005615	extracellular space	Cellular Component	protein_coding
				ANGPTL3	GO:0005769	early endosome	Cellular Component	protein_coding
				ANGPTL3	GO:0005794	Golgi apparatus	Cellular Component	protein_coding
				ANGPTL3	GO:0009986	cell surface	Cellular Component	protein_coding
				ANGPTL3	GO:0062023	collagen-containing extracellular matrix	Cellular Component	protein_coding
				ANGPTL3	GO:0004859	phospholipase inhibitor activity	Molecular Function	protein_coding
				ANGPTL3	GO:0005178	integrin binding	Molecular Function	protein_coding
				ANGPTL3	GO:0005201	extracellular matrix structural constituent	Molecular Function	protein_coding
				ANGPTL3	GO:0008083	growth factor activity	Molecular Function	protein_coding
				ANGPTL3	GO:0030674	protein-macromolecule adaptor activity	Molecular Function	protein_coding
11	16592347	16646621	NCBI gene (formerly Entrezgene)	ANKRD11	GO:0009653	anatomical structure morphogenesis	Biological Process	protein_coding	ankyrin repeat domain 11 [Source	-1
				ANKRD11	GO:0048705	skeletal system morphogenesis	Biological Process	protein_coding
				ANKRD11	GO:0060325	face morphogenesis	Biological Process	protein_coding
				ANKRD11	GO:0005634	nucleus	Cellular Component	protein_coding
				ANKRD11	GO:0005654	nucleoplasm	Cellular Component	protein_coding
				ANKRD11	GO:0005829	cytosol	Cellular Component	protein_coding
				ANKRD11	GO:0005515	protein binding	Molecular Function	protein_coding
15	6006595	6014017	NCBI gene (formerly Entrezgene)	ANKRD13A	GO:0002091	negative regulation of receptor internalization	Biological Process	protein_coding	ankyrin repeat domain 13A [Source	1
				ANKRD13A	GO:1905667	negative regulation of protein localization to endosome	Biological Process	protein_coding
				ANKRD13A	GO:0005737	cytoplasm	Cellular Component	protein_coding
				ANKRD13A	GO:0005770	late endosome	Cellular Component	protein_coding
				ANKRD13A	GO:0005886	plasma membrane	Cellular Component	protein_coding
				ANKRD13A	GO:0048471	perinuclear region of cytoplasm	Cellular Component	protein_coding
				ANKRD13A	GO:0005515	protein binding	Molecular Function	protein_coding
				ANKRD13A	GO:0140036	ubiquitin-modified protein reader activity	Molecular Function	protein_coding
2	52347407	52380379	NCBI gene (formerly Entrezgene)	ANKRD33B	GO:0005515	protein binding	Molecular Function	protein_coding	ankyrin repeat domain 33B [Source	1
14	1060581	1065147	NCBI gene (formerly Entrezgene)	ANKRD61	GO:0005654	nucleoplasm	Cellular Component	protein_coding	ankyrin repeat domain 61 [Source	-1
				ANKRD61	GO:0005515	protein binding	Molecular Function	protein_coding
2	42729382	42755946	NCBI gene (formerly Entrezgene)	ANLN	GO:0000281	mitotic cytokinesis	Biological Process	protein_coding	anillin actin binding protein [Source	-1
				ANLN	GO:0000915	actomyosin contractile ring assembly	Biological Process	protein_coding
				ANLN	GO:0031106	septin ring organization	Biological Process	protein_coding
				ANLN	GO:0090521	podocyte cell migration	Biological Process	protein_coding
				ANLN	GO:1904172	positive regulation of bleb assembly	Biological Process	protein_coding
				ANLN	GO:0005654	nucleoplasm	Cellular Component	protein_coding
				ANLN	GO:0005826	actomyosin contractile ring	Cellular Component	protein_coding
				ANLN	GO:0030496	midbody	Cellular Component	protein_coding
				ANLN	GO:0032059	bleb	Cellular Component	protein_coding
				ANLN	GO:0003779	actin binding	Molecular Function	protein_coding
28	2477347	2483620	NCBI gene (formerly Entrezgene)	ANO8	GO:1902476	chloride transmembrane transport	Biological Process	protein_coding	anoctamin 8 [Source	-1
				ANO8	GO:0005886	plasma membrane	Cellular Component	protein_coding
				ANO8	GO:0005229	intracellularly calcium-gated chloride channel activity	Molecular Function	protein_coding
				ANO8	GO:0005254	chloride channel activity	Molecular Function	protein_coding
2	42663908	42725221	NCBI gene (formerly Entrezgene)	AOAH	GO:0006631	fatty acid metabolic process	Biological Process	protein_coding	acyloxyacyl hydrolase [Source	1
				AOAH	GO:0009104	lipopolysaccharide catabolic process	Biological Process	protein_coding
				AOAH	GO:0050728	negative regulation of inflammatory response	Biological Process	protein_coding
				AOAH	GO:0005509	calcium ion binding	Molecular Function	protein_coding
				AOAH	GO:0050528	acyloxyacyl hydrolase activity	Molecular Function	protein_coding
7	9721797	9764551	NCBI gene (formerly Entrezgene)	AOX1	GO:0006629	lipid metabolic process	Biological Process	protein_coding	aldehyde oxidase 1 [Source	1
				AOX1	GO:0006805	xenobiotic metabolic process	Biological Process	protein_coding
				AOX1	GO:0005737	cytoplasm	Cellular Component	protein_coding
				AOX1	GO:0005829	cytosol	Cellular Component	protein_coding
				AOX1	GO:0004031	aldehyde oxidase activity	Molecular Function	protein_coding
				AOX1	GO:0005506	iron ion binding	Molecular Function	protein_coding
				AOX1	GO:0016491	oxidoreductase activity	Molecular Function	protein_coding
				AOX1	GO:0042803	protein homodimerization activity	Molecular Function	protein_coding
				AOX1	GO:0043546	molybdopterin cofactor binding	Molecular Function	protein_coding
				AOX1	GO:0051287	NAD binding	Molecular Function	protein_coding
				AOX1	GO:0051537	2 iron	Molecular Function	protein_coding
				AOX1	GO:0071949	FAD binding	Molecular Function	protein_coding
4	8429974	8438515	NCBI gene (formerly Entrezgene)	APOOL	GO:0042407	cristae formation	Biological Process	protein_coding	apolipoprotein O like [Source	-1
				APOOL	GO:0061617	MICOS complex	Cellular Component	protein_coding
11	16448223	16450480	NCBI gene (formerly Entrezgene)	APRT	GO:0006166	purine ribonucleoside salvage	Biological Process	protein_coding	adenine phosphoribosyltransferase [Source	-1
				APRT	GO:0006168	adenine salvage	Biological Process	protein_coding
				APRT	GO:0007625	grooming behavior	Biological Process	protein_coding
				APRT	GO:0032263	GMP salvage	Biological Process	protein_coding
				APRT	GO:0032264	IMP salvage	Biological Process	protein_coding
				APRT	GO:0044209	AMP salvage	Biological Process	protein_coding
				APRT	GO:0005654	nucleoplasm	Cellular Component	protein_coding
				APRT	GO:0005737	cytoplasm	Cellular Component	protein_coding
				APRT	GO:0005829	cytosol	Cellular Component	protein_coding
				APRT	GO:0002055	adenine binding	Molecular Function	protein_coding
				APRT	GO:0003999	adenine phosphoribosyltransferase activity	Molecular Function	protein_coding
				APRT	GO:0016208	AMP binding	Molecular Function	protein_coding
5	34478202	34493367	NCBI gene (formerly Entrezgene)	AREL1	GO:0000209	protein polyubiquitination	Biological Process	protein_coding	apoptosis resistant E3 ubiquitin protein ligase 1 [Source	-1
				AREL1	GO:0006511	ubiquitin-dependent protein catabolic process	Biological Process	protein_coding
				AREL1	GO:0043066	negative regulation of apoptotic process	Biological Process	protein_coding
				AREL1	GO:0043161	proteasome-mediated ubiquitin-dependent protein catabolic process	Biological Process	protein_coding
				AREL1	GO:0045732	positive regulation of protein catabolic process	Biological Process	protein_coding
				AREL1	GO:0050727	regulation of inflammatory response	Biological Process	protein_coding
				AREL1	GO:0070979	protein K11-linked ubiquitination	Biological Process	protein_coding
				AREL1	GO:1990390	protein K33-linked ubiquitination	Biological Process	protein_coding
				AREL1	GO:0005829	cytosol	Cellular Component	protein_coding
				AREL1	GO:0004842	ubiquitin-protein transferase activity	Molecular Function	protein_coding
				AREL1	GO:0061630	ubiquitin protein ligase activity	Molecular Function	protein_coding
5	20945296	20961359	NCBI gene (formerly Entrezgene)	ARHGAP1	GO:0007264	small GTPase-mediated signal transduction	Biological Process	protein_coding	Rho GTPase activating protein 1 [Source	1
				ARHGAP1	GO:0016197	endosomal transport	Biological Process	protein_coding
				ARHGAP1	GO:0033572	transferrin transport	Biological Process	protein_coding
				ARHGAP1	GO:2001136	negative regulation of endocytic recycling	Biological Process	protein_coding
				ARHGAP1	GO:0005737	cytoplasm	Cellular Component	protein_coding
				ARHGAP1	GO:0010008	endosome membrane	Cellular Component	protein_coding
				ARHGAP1	GO:0016020	membrane	Cellular Component	protein_coding
				ARHGAP1	GO:0048471	perinuclear region of cytoplasm	Cellular Component	protein_coding
				ARHGAP1	GO:0097443	sorting endosome	Cellular Component	protein_coding
				ARHGAP1	GO:0005096	GTPase activator activity	Molecular Function	protein_coding
				ARHGAP1	GO:0031267	small GTPase binding	Molecular Function	protein_coding
12	9190807	9214447	NCBI gene (formerly Entrezgene)	ARIH2	GO:0000209	protein polyubiquitination	Biological Process	protein_coding	ariadne RBR E3 ubiquitin protein ligase 2 [Source	-1
	9190807	9214447	NCBI gene (formerly Entrezgene)	ARIH2	GO:0006511	ubiquitin-dependent protein catabolic process	Biological Process	protein_coding	ariadne RBR E3 ubiquitin protein ligase 2 [Source	-1
	9190807	9214447	NCBI gene (formerly Entrezgene)	ARIH2	GO:0016567	protein ubiquitination	Biological Process	protein_coding	ariadne RBR E3 ubiquitin protein ligase 2 [Source	-1
	9190807	9214447	NCBI gene (formerly Entrezgene)	ARIH2	GO:0032436	positive regulation of proteasomal ubiquitin-dependent protein catabolic process	Biological Process	protein_coding	ariadne RBR E3 ubiquitin protein ligase 2 [Source	-1
	9190807	9214447	NCBI gene (formerly Entrezgene)	ARIH2	GO:0043161	proteasome-mediated ubiquitin-dependent protein catabolic process	Biological Process	protein_coding	ariadne RBR E3 ubiquitin protein ligase 2 [Source	-1
	9190807	9214447	NCBI gene (formerly Entrezgene)	ARIH2	GO:0070534	protein K63-linked ubiquitination	Biological Process	protein_coding	ariadne RBR E3 ubiquitin protein ligase 2 [Source	-1
	9190807	9214447	NCBI gene (formerly Entrezgene)	ARIH2	GO:0070936	protein K48-linked ubiquitination	Biological Process	protein_coding	ariadne RBR E3 ubiquitin protein ligase 2 [Source	-1
	9190807	9214447	NCBI gene (formerly Entrezgene)	ARIH2	GO:0071425	hematopoietic stem cell proliferation	Biological Process	protein_coding	ariadne RBR E3 ubiquitin protein ligase 2 [Source	-1
	9190807	9214447	NCBI gene (formerly Entrezgene)	ARIH2	GO:0000151	ubiquitin ligase complex	Cellular Component	protein_coding	ariadne RBR E3 ubiquitin protein ligase 2 [Source	-1
	9190807	9214447	NCBI gene (formerly Entrezgene)	ARIH2	GO:0005654	nucleoplasm	Cellular Component	protein_coding	ariadne RBR E3 ubiquitin protein ligase 2 [Source	-1
	9190807	9214447	NCBI gene (formerly Entrezgene)	ARIH2	GO:0005737	cytoplasm	Cellular Component	protein_coding	ariadne RBR E3 ubiquitin protein ligase 2 [Source	-1
	9190807	9214447	NCBI gene (formerly Entrezgene)	ARIH2	GO:0031466	Cul5-RING ubiquitin ligase complex	Cellular Component	protein_coding	ariadne RBR E3 ubiquitin protein ligase 2 [Source	-1
	9190807	9214447	NCBI gene (formerly Entrezgene)	ARIH2	GO:0004842	ubiquitin-protein transferase activity	Molecular Function	protein_coding	ariadne RBR E3 ubiquitin protein ligase 2 [Source	-1
	9190807	9214447	NCBI gene (formerly Entrezgene)	ARIH2	GO:0008270	zinc ion binding	Molecular Function	protein_coding	ariadne RBR E3 ubiquitin protein ligase 2 [Source	-1
	9190807	9214447	NCBI gene (formerly Entrezgene)	ARIH2	GO:0031624	ubiquitin conjugating enzyme binding	Molecular Function	protein_coding	ariadne RBR E3 ubiquitin protein ligase 2 [Source	-1
	9190807	9214447	NCBI gene (formerly Entrezgene)	ARIH2	GO:0061630	ubiquitin protein ligase activity	Molecular Function	protein_coding	ariadne RBR E3 ubiquitin protein ligase 2 [Source	-1
26	723550	732681	NCBI gene (formerly Entrezgene)	ARL8A	GO:0008089	anterograde axonal transport	Biological Process	protein_coding	ADP ribosylation factor like GTPase 8A [Source	-1
	723550	732681	NCBI gene (formerly Entrezgene)	ARL8A	GO:0015031	protein transport	Biological Process	protein_coding	ADP ribosylation factor like GTPase 8A [Source	-1
	723550	732681	NCBI gene (formerly Entrezgene)	ARL8A	GO:0005765	lysosomal membrane	Cellular Component	protein_coding	ADP ribosylation factor like GTPase 8A [Source	-1
	723550	732681	NCBI gene (formerly Entrezgene)	ARL8A	GO:0030496	midbody	Cellular Component	protein_coding	ADP ribosylation factor like GTPase 8A [Source	-1
	723550	732681	NCBI gene (formerly Entrezgene)	ARL8A	GO:0031902	late endosome membrane	Cellular Component	protein_coding	ADP ribosylation factor like GTPase 8A [Source	-1
	723550	732681	NCBI gene (formerly Entrezgene)	ARL8A	GO:0051233	spindle midzone	Cellular Component	protein_coding	ADP ribosylation factor like GTPase 8A [Source	-1
	723550	732681	NCBI gene (formerly Entrezgene)	ARL8A	GO:1904115	axon cytoplasm	Cellular Component	protein_coding	ADP ribosylation factor like GTPase 8A [Source	-1
	723550	732681	NCBI gene (formerly Entrezgene)	ARL8A	GO:0003924	GTPase activity	Molecular Function	protein_coding	ADP ribosylation factor like GTPase 8A [Source	-1
	723550	732681	NCBI gene (formerly Entrezgene)	ARL8A	GO:0005525	GTP binding	Molecular Function	protein_coding	ADP ribosylation factor like GTPase 8A [Source	-1
1	11603538	11609337	NCBI gene (formerly Entrezgene)	ARMC10	GO:0005739	mitochondrion	Cellular Component	protein_coding	armadillo repeat containing 10 [Source	1
	11603538	11609337	NCBI gene (formerly Entrezgene)	ARMC10	GO:0005741	mitochondrial outer membrane	Cellular Component	protein_coding	armadillo repeat containing 10 [Source	1
	11603538	11609337	NCBI gene (formerly Entrezgene)	ARMC10	GO:0005783	endoplasmic reticulum	Cellular Component	protein_coding	armadillo repeat containing 10 [Source	1
	11603538	11609337	NCBI gene (formerly Entrezgene)	ARMC10	GO:0005515	protein binding	Molecular Function	protein_coding	armadillo repeat containing 10 [Source	1
28	2706562	2711174	NCBI gene (formerly Entrezgene)	ARMC6	GO:0002244	hematopoietic progenitor cell differentiation	Biological Process	protein_coding	armadillo repeat containing 6 [Source	-1
	2706562	2711174	NCBI gene (formerly Entrezgene)	ARMC6	GO:0005829	cytosol	Cellular Component	protein_coding	armadillo repeat containing 6 [Source	-1
	2706562	2711174	NCBI gene (formerly Entrezgene)	ARMC6	GO:0005515	protein binding	Molecular Function	protein_coding	armadillo repeat containing 6 [Source	-1
25	2094094	2123996	NCBI gene (formerly Entrezgene)	ARNT	GO:0001666	response to hypoxia	Biological Process	protein_coding	aryl hydrocarbon receptor nuclear translocator [Source	-1
	2094094	2123996	NCBI gene (formerly Entrezgene)	ARNT	GO:0006357	regulation of transcription by RNA polymerase II	Biological Process	protein_coding	aryl hydrocarbon receptor nuclear translocator [Source	-1
	2094094	2123996	NCBI gene (formerly Entrezgene)	ARNT	GO:0010575	positive regulation of vascular endothelial growth factor production	Biological Process	protein_coding	aryl hydrocarbon receptor nuclear translocator [Source	-1
	2094094	2123996	NCBI gene (formerly Entrezgene)	ARNT	GO:0030154	cell differentiation	Biological Process	protein_coding	aryl hydrocarbon receptor nuclear translocator [Source	-1
	2094094	2123996	NCBI gene (formerly Entrezgene)	ARNT	GO:0033235	positive regulation of protein sumoylation	Biological Process	protein_coding	aryl hydrocarbon receptor nuclear translocator [Source	-1
	2094094	2123996	NCBI gene (formerly Entrezgene)	ARNT	GO:0034599	cellular response to oxidative stress	Biological Process	protein_coding	aryl hydrocarbon receptor nuclear translocator [Source	-1
	2094094	2123996	NCBI gene (formerly Entrezgene)	ARNT	GO:0045821	positive regulation of glycolytic process	Biological Process	protein_coding	aryl hydrocarbon receptor nuclear translocator [Source	-1
	2094094	2123996	NCBI gene (formerly Entrezgene)	ARNT	GO:0045944	positive regulation of transcription by RNA polymerase II	Biological Process	protein_coding	aryl hydrocarbon receptor nuclear translocator [Source	-1
	2094094	2123996	NCBI gene (formerly Entrezgene)	ARNT	GO:0046886	positive regulation of hormone biosynthetic process	Biological Process	protein_coding	aryl hydrocarbon receptor nuclear translocator [Source	-1
	2094094	2123996	NCBI gene (formerly Entrezgene)	ARNT	GO:0050728	negative regulation of inflammatory response	Biological Process	protein_coding	aryl hydrocarbon receptor nuclear translocator [Source	-1
	2094094	2123996	NCBI gene (formerly Entrezgene)	ARNT	GO:0005634	nucleus	Cellular Component	protein_coding	aryl hydrocarbon receptor nuclear translocator [Source	-1
	2094094	2123996	NCBI gene (formerly Entrezgene)	ARNT	GO:0005667	transcription regulator complex	Cellular Component	protein_coding	aryl hydrocarbon receptor nuclear translocator [Source	-1
	2094094	2123996	NCBI gene (formerly Entrezgene)	ARNT	GO:0005737	cytoplasm	Cellular Component	protein_coding	aryl hydrocarbon receptor nuclear translocator [Source	-1
	2094094	2123996	NCBI gene (formerly Entrezgene)	ARNT	GO:0016604	nuclear body	Cellular Component	protein_coding	aryl hydrocarbon receptor nuclear translocator [Source	-1
	2094094	2123996	NCBI gene (formerly Entrezgene)	ARNT	GO:0034751	aryl hydrocarbon receptor complex	Cellular Component	protein_coding	aryl hydrocarbon receptor nuclear translocator [Source	-1
	2094094	2123996	NCBI gene (formerly Entrezgene)	ARNT	GO:0034753	nuclear aryl hydrocarbon receptor complex	Cellular Component	protein_coding	aryl hydrocarbon receptor nuclear translocator [Source	-1
	2094094	2123996	NCBI gene (formerly Entrezgene)	ARNT	GO:0090575	RNA polymerase II transcription regulator complex	Cellular Component	protein_coding	aryl hydrocarbon receptor nuclear translocator [Source	-1
	2094094	2123996	NCBI gene (formerly Entrezgene)	ARNT	GO:0000978	RNA polymerase II cis-regulatory region sequence-specific DNA binding	Molecular Function	protein_coding	aryl hydrocarbon receptor nuclear translocator [Source	-1
	2094094	2123996	NCBI gene (formerly Entrezgene)	ARNT	GO:0000981	DNA-binding transcription factor activity	Molecular Function	protein_coding	aryl hydrocarbon receptor nuclear translocator [Source	-1
	2094094	2123996	NCBI gene (formerly Entrezgene)	ARNT	GO:0003677	DNA binding	Molecular Function	protein_coding	aryl hydrocarbon receptor nuclear translocator [Source	-1
	2094094	2123996	NCBI gene (formerly Entrezgene)	ARNT	GO:0003700	DNA-binding transcription factor activity	Molecular Function	protein_coding	aryl hydrocarbon receptor nuclear translocator [Source	-1
	2094094	2123996	NCBI gene (formerly Entrezgene)	ARNT	GO:0004879	nuclear receptor activity	Molecular Function	protein_coding	aryl hydrocarbon receptor nuclear translocator [Source	-1
	2094094	2123996	NCBI gene (formerly Entrezgene)	ARNT	GO:0017162	aryl hydrocarbon receptor binding	Molecular Function	protein_coding	aryl hydrocarbon receptor nuclear translocator [Source	-1
	2094094	2123996	NCBI gene (formerly Entrezgene)	ARNT	GO:0042803	protein homodimerization activity	Molecular Function	protein_coding	aryl hydrocarbon receptor nuclear translocator [Source	-1
	2094094	2123996	NCBI gene (formerly Entrezgene)	ARNT	GO:0046982	protein heterodimerization activity	Molecular Function	protein_coding	aryl hydrocarbon receptor nuclear translocator [Source	-1
7	3926397	3936447	NCBI gene (formerly Entrezgene)	ASB18	GO:0016567	protein ubiquitination	Biological Process	protein_coding	ankyrin repeat and SOCS box containing 18 [Source	-1
	3926397	3936447	NCBI gene (formerly Entrezgene)	ASB18	GO:0019228	neuronal action potential	Biological Process	protein_coding	ankyrin repeat and SOCS box containing 18 [Source	-1
	3926397	3936447	NCBI gene (formerly Entrezgene)	ASB18	GO:0035556	intracellular signal transduction	Biological Process	protein_coding	ankyrin repeat and SOCS box containing 18 [Source	-1
	3926397	3936447	NCBI gene (formerly Entrezgene)	ASB18	GO:1902260	negative regulation of delayed rectifier potassium channel activity	Biological Process	protein_coding	ankyrin repeat and SOCS box containing 18 [Source	-1
	3926397	3936447	NCBI gene (formerly Entrezgene)	ASB18	GO:0005737	cytoplasm	Cellular Component	protein_coding	ankyrin repeat and SOCS box containing 18 [Source	-1
	3926397	3936447	NCBI gene (formerly Entrezgene)	ASB18	GO:0016020	membrane	Cellular Component	protein_coding	ankyrin repeat and SOCS box containing 18 [Source	-1
	3926397	3936447	NCBI gene (formerly Entrezgene)	ASB18	GO:0043194	axon initial segment	Cellular Component	protein_coding	ankyrin repeat and SOCS box containing 18 [Source	-1
	3926397	3936447	NCBI gene (formerly Entrezgene)	ASB18	GO:0045202	synapse	Cellular Component	protein_coding	ankyrin repeat and SOCS box containing 18 [Source	-1
	3926397	3936447	NCBI gene (formerly Entrezgene)	ASB18	GO:0044325	transmembrane transporter binding	Molecular Function	protein_coding	ankyrin repeat and SOCS box containing 18 [Source	-1
5	41131297	41154219	NCBI gene (formerly Entrezgene)	ASB2	GO:0001947	heart looping	Biological Process	protein_coding	ankyrin repeat and SOCS box containing 2 [Source	-1
	41131297	41154219	NCBI gene (formerly Entrezgene)	ASB2	GO:0016567	protein ubiquitination	Biological Process	protein_coding	ankyrin repeat and SOCS box containing 2 [Source	-1
	41131297	41154219	NCBI gene (formerly Entrezgene)	ASB2	GO:0030036	actin cytoskeleton organization	Biological Process	protein_coding	ankyrin repeat and SOCS box containing 2 [Source	-1
	41131297	41154219	NCBI gene (formerly Entrezgene)	ASB2	GO:0035556	intracellular signal transduction	Biological Process	protein_coding	ankyrin repeat and SOCS box containing 2 [Source	-1
	41131297	41154219	NCBI gene (formerly Entrezgene)	ASB2	GO:0035914	skeletal muscle cell differentiation	Biological Process	protein_coding	ankyrin repeat and SOCS box containing 2 [Source	-1
	41131297	41154219	NCBI gene (formerly Entrezgene)	ASB2	GO:0043161	proteasome-mediated ubiquitin-dependent protein catabolic process	Biological Process	protein_coding	ankyrin repeat and SOCS box containing 2 [Source	-1
	41131297	41154219	NCBI gene (formerly Entrezgene)	ASB2	GO:0045944	positive regulation of transcription by RNA polymerase II	Biological Process	protein_coding	ankyrin repeat and SOCS box containing 2 [Source	-1
	41131297	41154219	NCBI gene (formerly Entrezgene)	ASB2	GO:0055013	cardiac muscle cell development	Biological Process	protein_coding	ankyrin repeat and SOCS box containing 2 [Source	-1
	41131297	41154219	NCBI gene (formerly Entrezgene)	ASB2	GO:0000151	ubiquitin ligase complex	Cellular Component	protein_coding	ankyrin repeat and SOCS box containing 2 [Source	-1
	41131297	41154219	NCBI gene (formerly Entrezgene)	ASB2	GO:0005634	nucleus	Cellular Component	protein_coding	ankyrin repeat and SOCS box containing 2 [Source	-1
	41131297	41154219	NCBI gene (formerly Entrezgene)	ASB2	GO:0000976	transcription cis-regulatory region binding	Molecular Function	protein_coding	ankyrin repeat and SOCS box containing 2 [Source	-1
	41131297	41154219	NCBI gene (formerly Entrezgene)	ASB2	GO:0005515	protein binding	Molecular Function	protein_coding	ankyrin repeat and SOCS box containing 2 [Source	-1
	41131297	41154219	NCBI gene (formerly Entrezgene)	ASB2	GO:0061630	ubiquitin protein ligase activity	Molecular Function	protein_coding	ankyrin repeat and SOCS box containing 2 [Source	-1
	41131297	41154219	NCBI gene (formerly Entrezgene)	ASB2	GO:0097602	cullin family protein binding	Molecular Function	protein_coding	ankyrin repeat and SOCS box containing 2 [Source	-1
22	3633315	3641113	NCBI gene (formerly Entrezgene)	ASH2L	GO:0006974	DNA damage response	Biological Process	protein_coding	ASH2 like, histone lysine methyltransferase complex subunit [Source:NCBI gene;Acc:107323735]	1
	3633315	3641113	NCBI gene (formerly Entrezgene)	ASH2L	GO:0008284	positive regulation of cell population proliferation	Biological Process	protein_coding	ASH2 like, histone lysine methyltransferase complex subunit [Source:NCBI gene;Acc:107323735]	1
	3633315	3641113	NCBI gene (formerly Entrezgene)	ASH2L	GO:0043627	response to estrogen	Biological Process	protein_coding	ASH2 like, histone lysine methyltransferase complex subunit [Source:NCBI gene;Acc:107323735]	1
	3633315	3641113	NCBI gene (formerly Entrezgene)	ASH2L	GO:0045815	transcription initiation-coupled chromatin remodeling	Biological Process	protein_coding	ASH2 like, histone lysine methyltransferase complex subunit [Source:NCBI gene;Acc:107323735]	1
	3633315	3641113	NCBI gene (formerly Entrezgene)	ASH2L	GO:0045944	positive regulation of transcription by RNA polymerase II	Biological Process	protein_coding	ASH2 like, histone lysine methyltransferase complex subunit [Source:NCBI gene;Acc:107323735]	1
	3633315	3641113	NCBI gene (formerly Entrezgene)	ASH2L	GO:0000791	euchromatin	Cellular Component	protein_coding	ASH2 like, histone lysine methyltransferase complex subunit [Source:NCBI gene;Acc:107323735]	1
	3633315	3641113	NCBI gene (formerly Entrezgene)	ASH2L	GO:0044666	MLL3/4 complex	Cellular Component	protein_coding	ASH2 like, histone lysine methyltransferase complex subunit [Source:NCBI gene;Acc:107323735]	1
	3633315	3641113	NCBI gene (formerly Entrezgene)	ASH2L	GO:0048188	Set1C/COMPASS complex	Cellular Component	protein_coding	ASH2 like, histone lysine methyltransferase complex subunit [Source:NCBI gene;Acc:107323735]	1
	3633315	3641113	NCBI gene (formerly Entrezgene)	ASH2L	GO:0071339	MLL1 complex	Cellular Component	protein_coding	ASH2 like, histone lysine methyltransferase complex subunit [Source:NCBI gene;Acc:107323735]	1
	3633315	3641113	NCBI gene (formerly Entrezgene)	ASH2L	GO:0000976	transcription cis-regulatory region binding	Molecular Function	protein_coding	ASH2 like, histone lysine methyltransferase complex subunit [Source:NCBI gene;Acc:107323735]	1
	3633315	3641113	NCBI gene (formerly Entrezgene)	ASH2L	GO:0005515	protein binding	Molecular Function	protein_coding	ASH2 like, histone lysine methyltransferase complex subunit [Source:NCBI gene;Acc:107323735]	1
	3633315	3641113	NCBI gene (formerly Entrezgene)	ASH2L	GO:0008013	beta-catenin binding	Molecular Function	protein_coding	ASH2 like, histone lysine methyltransferase complex subunit [Source:NCBI gene;Acc:107323735]	1
	3633315	3641113	NCBI gene (formerly Entrezgene)	ASH2L	GO:0046872	metal ion binding	Molecular Function	protein_coding	ASH2 like, histone lysine methyltransferase complex subunit [Source:NCBI gene;Acc:107323735]	1
17	2137364	2383618	NCBI gene (formerly Entrezgene)	ASTN2	GO:0001764	neuron migration	Biological Process	protein_coding	astrotactin 2 [Source	-1
	2137364	2383618	NCBI gene (formerly Entrezgene)	ASTN2	GO:0007158	neuron cell-cell adhesion	Biological Process	protein_coding	astrotactin 2 [Source	-1
	2137364	2383618	NCBI gene (formerly Entrezgene)	ASTN2	GO:0034394	protein localization to cell surface	Biological Process	protein_coding	astrotactin 2 [Source	-1
	2137364	2383618	NCBI gene (formerly Entrezgene)	ASTN2	GO:2000009	negative regulation of protein localization to cell surface	Biological Process	protein_coding	astrotactin 2 [Source	-1
	2137364	2383618	NCBI gene (formerly Entrezgene)	ASTN2	GO:0005768	endosome	Cellular Component	protein_coding	astrotactin 2 [Source	-1
	2137364	2383618	NCBI gene (formerly Entrezgene)	ASTN2	GO:0016020	membrane	Cellular Component	protein_coding	astrotactin 2 [Source	-1
	2137364	2383618	NCBI gene (formerly Entrezgene)	ASTN2	GO:0060187	cell pole	Cellular Component	protein_coding	astrotactin 2 [Source	-1
	2137364	2383618	NCBI gene (formerly Entrezgene)	ASTN2	GO:0005509	calcium ion binding	Molecular Function	protein_coding	astrotactin 2 [Source	-1
	2137364	2383618	NCBI gene (formerly Entrezgene)	ASTN2	GO:0043533	inositol 1	Molecular Function	protein_coding	astrotactin 2 [Source	-1
5	20968275	20981241	NCBI gene (formerly Entrezgene)	ATG13	GO:0000045	autophagosome assembly	Biological Process	protein_coding	autophagy related 13 [Source	-1
	20968275	20981241	NCBI gene (formerly Entrezgene)	ATG13	GO:0000423	mitophagy	Biological Process	protein_coding	autophagy related 13 [Source	-1
	20968275	20981241	NCBI gene (formerly Entrezgene)	ATG13	GO:0008285	negative regulation of cell population proliferation	Biological Process	protein_coding	autophagy related 13 [Source	-1
	20968275	20981241	NCBI gene (formerly Entrezgene)	ATG13	GO:0010508	positive regulation of autophagy	Biological Process	protein_coding	autophagy related 13 [Source	-1
	20968275	20981241	NCBI gene (formerly Entrezgene)	ATG13	GO:0034497	protein localization to phagophore assembly site	Biological Process	protein_coding	autophagy related 13 [Source	-1
	20968275	20981241	NCBI gene (formerly Entrezgene)	ATG13	GO:0034727	piecemeal microautophagy of the nucleus	Biological Process	protein_coding	autophagy related 13 [Source	-1
	20968275	20981241	NCBI gene (formerly Entrezgene)	ATG13	GO:0098780	response to mitochondrial depolarisation	Biological Process	protein_coding	autophagy related 13 [Source	-1
	20968275	20981241	NCBI gene (formerly Entrezgene)	ATG13	GO:1903059	regulation of protein lipidation	Biological Process	protein_coding	autophagy related 13 [Source	-1
	20968275	20981241	NCBI gene (formerly Entrezgene)	ATG13	GO:0000407	phagophore assembly site	Cellular Component	protein_coding	autophagy related 13 [Source	-1
	20968275	20981241	NCBI gene (formerly Entrezgene)	ATG13	GO:0005739	mitochondrion	Cellular Component	protein_coding	autophagy related 13 [Source	-1
	20968275	20981241	NCBI gene (formerly Entrezgene)	ATG13	GO:0005829	cytosol	Cellular Component	protein_coding	autophagy related 13 [Source	-1
	20968275	20981241	NCBI gene (formerly Entrezgene)	ATG13	GO:0019898	extrinsic component of membrane	Cellular Component	protein_coding	autophagy related 13 [Source	-1
	20968275	20981241	NCBI gene (formerly Entrezgene)	ATG13	GO:0034045	phagophore assembly site membrane	Cellular Component	protein_coding	autophagy related 13 [Source	-1
	20968275	20981241	NCBI gene (formerly Entrezgene)	ATG13	GO:1990316	Atg1/ULK1 kinase complex	Cellular Component	protein_coding	autophagy related 13 [Source	-1
	20968275	20981241	NCBI gene (formerly Entrezgene)	ATG13	GO:0019901	protein kinase binding	Molecular Function	protein_coding	autophagy related 13 [Source	-1
	20968275	20981241	NCBI gene (formerly Entrezgene)	ATG13	GO:0043539	protein serine/threonine kinase activator activity	Molecular Function	protein_coding	autophagy related 13 [Source	-1
8	24814746	24832329	NCBI gene (formerly Entrezgene)	ATG4C	GO:0000045	autophagosome assembly	Biological Process	protein_coding	autophagy related 4C cysteine peptidase [Source	1
	24814746	24832329	NCBI gene (formerly Entrezgene)	ATG4C	GO:0000423	mitophagy	Biological Process	protein_coding	autophagy related 4C cysteine peptidase [Source	1
	24814746	24832329	NCBI gene (formerly Entrezgene)	ATG4C	GO:0015031	protein transport	Biological Process	protein_coding	autophagy related 4C cysteine peptidase [Source	1
	24814746	24832329	NCBI gene (formerly Entrezgene)	ATG4C	GO:0016485	protein processing	Biological Process	protein_coding	autophagy related 4C cysteine peptidase [Source	1
	24814746	24832329	NCBI gene (formerly Entrezgene)	ATG4C	GO:0034727	piecemeal microautophagy of the nucleus	Biological Process	protein_coding	autophagy related 4C cysteine peptidase [Source	1
	24814746	24832329	NCBI gene (formerly Entrezgene)	ATG4C	GO:0035973	aggrephagy	Biological Process	protein_coding	autophagy related 4C cysteine peptidase [Source	1
	24814746	24832329	NCBI gene (formerly Entrezgene)	ATG4C	GO:0005737	cytoplasm	Cellular Component	protein_coding	autophagy related 4C cysteine peptidase [Source	1
	24814746	24832329	NCBI gene (formerly Entrezgene)	ATG4C	GO:0004197	cysteine-type endopeptidase activity	Molecular Function	protein_coding	autophagy related 4C cysteine peptidase [Source	1
	24814746	24832329	NCBI gene (formerly Entrezgene)	ATG4C	GO:0019786	protein-phosphatidylethanolamide deconjugating activity	Molecular Function	protein_coding	autophagy related 4C cysteine peptidase [Source	1
1	71872123	71894669	NCBI gene (formerly Entrezgene)	ATP1A1	GO:0002026	regulation of the force of heart contraction	Biological Process	protein_coding	ATPase Na+/K+ transporting subunit alpha 1 [Source	-1
	71872123	71894669	NCBI gene (formerly Entrezgene)	ATP1A1	GO:0006883	intracellular sodium ion homeostasis	Biological Process	protein_coding	ATPase Na+/K+ transporting subunit alpha 1 [Source	-1
	71872123	71894669	NCBI gene (formerly Entrezgene)	ATP1A1	GO:0007231	osmosensory signaling pathway	Biological Process	protein_coding	ATPase Na+/K+ transporting subunit alpha 1 [Source	-1
	71872123	71894669	NCBI gene (formerly Entrezgene)	ATP1A1	GO:0008217	regulation of blood pressure	Biological Process	protein_coding	ATPase Na+/K+ transporting subunit alpha 1 [Source	-1
	71872123	71894669	NCBI gene (formerly Entrezgene)	ATP1A1	GO:0009410	response to xenobiotic stimulus	Biological Process	protein_coding	ATPase Na+/K+ transporting subunit alpha 1 [Source	-1
	71872123	71894669	NCBI gene (formerly Entrezgene)	ATP1A1	GO:0030007	intracellular potassium ion homeostasis	Biological Process	protein_coding	ATPase Na+/K+ transporting subunit alpha 1 [Source	-1
	71872123	71894669	NCBI gene (formerly Entrezgene)	ATP1A1	GO:0031947	negative regulation of glucocorticoid biosynthetic process	Biological Process	protein_coding	ATPase Na+/K+ transporting subunit alpha 1 [Source	-1
	71872123	71894669	NCBI gene (formerly Entrezgene)	ATP1A1	GO:0036376	sodium ion export across plasma membrane	Biological Process	protein_coding	ATPase Na+/K+ transporting subunit alpha 1 [Source	-1
	71872123	71894669	NCBI gene (formerly Entrezgene)	ATP1A1	GO:0045822	negative regulation of heart contraction	Biological Process	protein_coding	ATPase Na+/K+ transporting subunit alpha 1 [Source	-1
	71872123	71894669	NCBI gene (formerly Entrezgene)	ATP1A1	GO:0045823	positive regulation of heart contraction	Biological Process	protein_coding	ATPase Na+/K+ transporting subunit alpha 1 [Source	-1
	71872123	71894669	NCBI gene (formerly Entrezgene)	ATP1A1	GO:0045989	positive regulation of striated muscle contraction	Biological Process	protein_coding	ATPase Na+/K+ transporting subunit alpha 1 [Source	-1
	71872123	71894669	NCBI gene (formerly Entrezgene)	ATP1A1	GO:0060047	heart contraction	Biological Process	protein_coding	ATPase Na+/K+ transporting subunit alpha 1 [Source	-1
	71872123	71894669	NCBI gene (formerly Entrezgene)	ATP1A1	GO:0071383	cellular response to steroid hormone stimulus	Biological Process	protein_coding	ATPase Na+/K+ transporting subunit alpha 1 [Source	-1
	71872123	71894669	NCBI gene (formerly Entrezgene)	ATP1A1	GO:0086009	membrane repolarization	Biological Process	protein_coding	ATPase Na+/K+ transporting subunit alpha 1 [Source	-1
	71872123	71894669	NCBI gene (formerly Entrezgene)	ATP1A1	GO:1902600	proton transmembrane transport	Biological Process	protein_coding	ATPase Na+/K+ transporting subunit alpha 1 [Source	-1
	71872123	71894669	NCBI gene (formerly Entrezgene)	ATP1A1	GO:1903416	response to glycoside	Biological Process	protein_coding	ATPase Na+/K+ transporting subunit alpha 1 [Source	-1
	71872123	71894669	NCBI gene (formerly Entrezgene)	ATP1A1	GO:1990573	potassium ion import across plasma membrane	Biological Process	protein_coding	ATPase Na+/K+ transporting subunit alpha 1 [Source	-1
	71872123	71894669	NCBI gene (formerly Entrezgene)	ATP1A1	GO:0005890	sodium:potassium-exchanging ATPase complex	Cellular Component	protein_coding	ATPase Na+/K+ transporting subunit alpha 1 [Source	-1
	71872123	71894669	NCBI gene (formerly Entrezgene)	ATP1A1	GO:0014069	postsynaptic density	Cellular Component	protein_coding	ATPase Na+/K+ transporting subunit alpha 1 [Source	-1
	71872123	71894669	NCBI gene (formerly Entrezgene)	ATP1A1	GO:0016020	membrane	Cellular Component	protein_coding	ATPase Na+/K+ transporting subunit alpha 1 [Source	-1
	71872123	71894669	NCBI gene (formerly Entrezgene)	ATP1A1	GO:0016323	basolateral plasma membrane	Cellular Component	protein_coding	ATPase Na+/K+ transporting subunit alpha 1 [Source	-1
	71872123	71894669	NCBI gene (formerly Entrezgene)	ATP1A1	GO:0016324	apical plasma membrane	Cellular Component	protein_coding	ATPase Na+/K+ transporting subunit alpha 1 [Source	-1
	71872123	71894669	NCBI gene (formerly Entrezgene)	ATP1A1	GO:0016328	lateral plasma membrane	Cellular Component	protein_coding	ATPase Na+/K+ transporting subunit alpha 1 [Source	-1
	71872123	71894669	NCBI gene (formerly Entrezgene)	ATP1A1	GO:0030315	T-tubule	Cellular Component	protein_coding	ATPase Na+/K+ transporting subunit alpha 1 [Source	-1
	71872123	71894669	NCBI gene (formerly Entrezgene)	ATP1A1	GO:0031090	organelle membrane	Cellular Component	protein_coding	ATPase Na+/K+ transporting subunit alpha 1 [Source	-1
	71872123	71894669	NCBI gene (formerly Entrezgene)	ATP1A1	GO:0036126	sperm flagellum	Cellular Component	protein_coding	ATPase Na+/K+ transporting subunit alpha 1 [Source	-1
	71872123	71894669	NCBI gene (formerly Entrezgene)	ATP1A1	GO:0005391	P-type sodium:potassium-exchanging transporter activity	Molecular Function	protein_coding	ATPase Na+/K+ transporting subunit alpha 1 [Source	-1
	71872123	71894669	NCBI gene (formerly Entrezgene)	ATP1A1	GO:0005524	ATP binding	Molecular Function	protein_coding	ATPase Na+/K+ transporting subunit alpha 1 [Source	-1
	71872123	71894669	NCBI gene (formerly Entrezgene)	ATP1A1	GO:0016791	phosphatase activity	Molecular Function	protein_coding	ATPase Na+/K+ transporting subunit alpha 1 [Source	-1
	71872123	71894669	NCBI gene (formerly Entrezgene)	ATP1A1	GO:0016887	ATP hydrolysis activity	Molecular Function	protein_coding	ATPase Na+/K+ transporting subunit alpha 1 [Source	-1
	71872123	71894669	NCBI gene (formerly Entrezgene)	ATP1A1	GO:0044325	transmembrane transporter binding	Molecular Function	protein_coding	ATPase Na+/K+ transporting subunit alpha 1 [Source	-1
	71872123	71894669	NCBI gene (formerly Entrezgene)	ATP1A1	GO:0046872	metal ion binding	Molecular Function	protein_coding	ATPase Na+/K+ transporting subunit alpha 1 [Source	-1
	71872123	71894669	NCBI gene (formerly Entrezgene)	ATP1A1	GO:0051087	protein-folding chaperone binding	Molecular Function	protein_coding	ATPase Na+/K+ transporting subunit alpha 1 [Source	-1
	71872123	71894669	NCBI gene (formerly Entrezgene)	ATP1A1	GO:1990239	steroid hormone binding	Molecular Function	protein_coding	ATPase Na+/K+ transporting subunit alpha 1 [Source	-1
1	101202531	101208851	NCBI gene (formerly Entrezgene)	ATP6AP2	GO:0002003	angiotensin maturation	Biological Process	protein_coding	ATPase H+ transporting accessory protein 2 [Source	-1
	101202531	101208851	NCBI gene (formerly Entrezgene)	ATP6AP2	GO:0007042	lysosomal lumen acidification	Biological Process	protein_coding	ATPase H+ transporting accessory protein 2 [Source	-1
	101202531	101208851	NCBI gene (formerly Entrezgene)	ATP6AP2	GO:0021626	central nervous system maturation	Biological Process	protein_coding	ATPase H+ transporting accessory protein 2 [Source	-1
	101202531	101208851	NCBI gene (formerly Entrezgene)	ATP6AP2	GO:0021903	rostrocaudal neural tube patterning	Biological Process	protein_coding	ATPase H+ transporting accessory protein 2 [Source	-1
	101202531	101208851	NCBI gene (formerly Entrezgene)	ATP6AP2	GO:0030177	positive regulation of Wnt signaling pathway	Biological Process	protein_coding	ATPase H+ transporting accessory protein 2 [Source	-1
	101202531	101208851	NCBI gene (formerly Entrezgene)	ATP6AP2	GO:0032914	positive regulation of transforming growth factor beta1 production	Biological Process	protein_coding	ATPase H+ transporting accessory protein 2 [Source	-1
	101202531	101208851	NCBI gene (formerly Entrezgene)	ATP6AP2	GO:0043408	regulation of MAPK cascade	Biological Process	protein_coding	ATPase H+ transporting accessory protein 2 [Source	-1
	101202531	101208851	NCBI gene (formerly Entrezgene)	ATP6AP2	GO:0048069	eye pigmentation	Biological Process	protein_coding	ATPase H+ transporting accessory protein 2 [Source	-1
	101202531	101208851	NCBI gene (formerly Entrezgene)	ATP6AP2	GO:0060323	head morphogenesis	Biological Process	protein_coding	ATPase H+ transporting accessory protein 2 [Source	-1
	101202531	101208851	NCBI gene (formerly Entrezgene)	ATP6AP2	GO:0090263	positive regulation of canonical Wnt signaling pathway	Biological Process	protein_coding	ATPase H+ transporting accessory protein 2 [Source	-1
	101202531	101208851	NCBI gene (formerly Entrezgene)	ATP6AP2	GO:0097401	synaptic vesicle lumen acidification	Biological Process	protein_coding	ATPase H+ transporting accessory protein 2 [Source	-1
	101202531	101208851	NCBI gene (formerly Entrezgene)	ATP6AP2	GO:0000421	autophagosome membrane	Cellular Component	protein_coding	ATPase H+ transporting accessory protein 2 [Source	-1
	101202531	101208851	NCBI gene (formerly Entrezgene)	ATP6AP2	GO:0005765	lysosomal membrane	Cellular Component	protein_coding	ATPase H+ transporting accessory protein 2 [Source	-1
	101202531	101208851	NCBI gene (formerly Entrezgene)	ATP6AP2	GO:0005789	endoplasmic reticulum membrane	Cellular Component	protein_coding	ATPase H+ transporting accessory protein 2 [Source	-1
	101202531	101208851	NCBI gene (formerly Entrezgene)	ATP6AP2	GO:0009897	external side of plasma membrane	Cellular Component	protein_coding	ATPase H+ transporting accessory protein 2 [Source	-1
	101202531	101208851	NCBI gene (formerly Entrezgene)	ATP6AP2	GO:0010008	endosome membrane	Cellular Component	protein_coding	ATPase H+ transporting accessory protein 2 [Source	-1
	101202531	101208851	NCBI gene (formerly Entrezgene)	ATP6AP2	GO:0016020	membrane	Cellular Component	protein_coding	ATPase H+ transporting accessory protein 2 [Source	-1
	101202531	101208851	NCBI gene (formerly Entrezgene)	ATP6AP2	GO:0016471	vacuolar proton-transporting V-type ATPase complex	Cellular Component	protein_coding	ATPase H+ transporting accessory protein 2 [Source	-1
	101202531	101208851	NCBI gene (formerly Entrezgene)	ATP6AP2	GO:0030665	clathrin-coated vesicle membrane	Cellular Component	protein_coding	ATPase H+ transporting accessory protein 2 [Source	-1
	101202531	101208851	NCBI gene (formerly Entrezgene)	ATP6AP2	GO:0030672	synaptic vesicle membrane	Cellular Component	protein_coding	ATPase H+ transporting accessory protein 2 [Source	-1
	101202531	101208851	NCBI gene (formerly Entrezgene)	ATP6AP2	GO:0032591	dendritic spine membrane	Cellular Component	protein_coding	ATPase H+ transporting accessory protein 2 [Source	-1
	101202531	101208851	NCBI gene (formerly Entrezgene)	ATP6AP2	GO:0038023	signaling receptor activity	Molecular Function	protein_coding	ATPase H+ transporting accessory protein 2 [Source	-1
14	12043644	12052277	NCBI gene (formerly Entrezgene)	ATP6V0C	GO:0030177	positive regulation of Wnt signaling pathway	Biological Process	protein_coding	ATPase H+ transporting V0 subunit c [Source	-1
	12043644	12052277	NCBI gene (formerly Entrezgene)	ATP6V0C	GO:1902600	proton transmembrane transport	Biological Process	protein_coding	ATPase H+ transporting V0 subunit c [Source	-1
	12043644	12052277	NCBI gene (formerly Entrezgene)	ATP6V0C	GO:0005774	vacuolar membrane	Cellular Component	protein_coding	ATPase H+ transporting V0 subunit c [Source	-1
	12043644	12052277	NCBI gene (formerly Entrezgene)	ATP6V0C	GO:0030665	clathrin-coated vesicle membrane	Cellular Component	protein_coding	ATPase H+ transporting V0 subunit c [Source	-1
	12043644	12052277	NCBI gene (formerly Entrezgene)	ATP6V0C	GO:0030672	synaptic vesicle membrane	Cellular Component	protein_coding	ATPase H+ transporting V0 subunit c [Source	-1
	12043644	12052277	NCBI gene (formerly Entrezgene)	ATP6V0C	GO:0033179	proton-transporting V-type ATPase	Cellular Component	protein_coding	ATPase H+ transporting V0 subunit c [Source	-1
	12043644	12052277	NCBI gene (formerly Entrezgene)	ATP6V0C	GO:0031625	ubiquitin protein ligase binding	Molecular Function	protein_coding	ATPase H+ transporting V0 subunit c [Source	-1
	12043644	12052277	NCBI gene (formerly Entrezgene)	ATP6V0C	GO:0046961	proton-transporting ATPase activity	Molecular Function	protein_coding	ATPase H+ transporting V0 subunit c [Source	-1
22	2940580	2963956	NCBI gene (formerly Entrezgene)	ATP6V1B2	GO:0007035	vacuolar acidification	Biological Process	protein_coding	ATPase H+ transporting V1 subunit B2 [Source	-1
	2940580	2963956	NCBI gene (formerly Entrezgene)	ATP6V1B2	GO:0046034	ATP metabolic process	Biological Process	protein_coding	ATPase H+ transporting V1 subunit B2 [Source	-1
	2940580	2963956	NCBI gene (formerly Entrezgene)	ATP6V1B2	GO:1902600	proton transmembrane transport	Biological Process	protein_coding	ATPase H+ transporting V1 subunit B2 [Source	-1
	2940580	2963956	NCBI gene (formerly Entrezgene)	ATP6V1B2	GO:0000221	vacuolar proton-transporting V-type ATPase	Cellular Component	protein_coding	ATPase H+ transporting V1 subunit B2 [Source	-1
	2940580	2963956	NCBI gene (formerly Entrezgene)	ATP6V1B2	GO:0016324	apical plasma membrane	Cellular Component	protein_coding	ATPase H+ transporting V1 subunit B2 [Source	-1
	2940580	2963956	NCBI gene (formerly Entrezgene)	ATP6V1B2	GO:0030665	clathrin-coated vesicle membrane	Cellular Component	protein_coding	ATPase H+ transporting V1 subunit B2 [Source	-1
	2940580	2963956	NCBI gene (formerly Entrezgene)	ATP6V1B2	GO:0030672	synaptic vesicle membrane	Cellular Component	protein_coding	ATPase H+ transporting V1 subunit B2 [Source	-1
	2940580	2963956	NCBI gene (formerly Entrezgene)	ATP6V1B2	GO:0033180	proton-transporting V-type ATPase	Cellular Component	protein_coding	ATPase H+ transporting V1 subunit B2 [Source	-1
	2940580	2963956	NCBI gene (formerly Entrezgene)	ATP6V1B2	GO:0042470	melanosome	Cellular Component	protein_coding	ATPase H+ transporting V1 subunit B2 [Source	-1
	2940580	2963956	NCBI gene (formerly Entrezgene)	ATP6V1B2	GO:0005524	ATP binding	Molecular Function	protein_coding	ATPase H+ transporting V1 subunit B2 [Source	-1
	2940580	2963956	NCBI gene (formerly Entrezgene)	ATP6V1B2	GO:0046961	proton-transporting ATPase activity	Molecular Function	protein_coding	ATPase H+ transporting V1 subunit B2 [Source	-1
4	12211580	12226845	NCBI gene (formerly Entrezgene)	ATP7A	GO:0006812	monoatomic cation transport	Biological Process	protein_coding	ATPase copper transporting alpha [Source	1
	12211580	12226845	NCBI gene (formerly Entrezgene)	ATP7A	GO:0006878	intracellular copper ion homeostasis	Biological Process	protein_coding	ATPase copper transporting alpha [Source	1
	12211580	12226845	NCBI gene (formerly Entrezgene)	ATP7A	GO:0048023	positive regulation of melanin biosynthetic process	Biological Process	protein_coding	ATPase copper transporting alpha [Source	1
	12211580	12226845	NCBI gene (formerly Entrezgene)	ATP7A	GO:0060003	copper ion export	Biological Process	protein_coding	ATPase copper transporting alpha [Source	1
	12211580	12226845	NCBI gene (formerly Entrezgene)	ATP7A	GO:0005770	late endosome	Cellular Component	protein_coding	ATPase copper transporting alpha [Source	1
	12211580	12226845	NCBI gene (formerly Entrezgene)	ATP7A	GO:0005802	trans-Golgi network	Cellular Component	protein_coding	ATPase copper transporting alpha [Source	1
	12211580	12226845	NCBI gene (formerly Entrezgene)	ATP7A	GO:0016020	membrane	Cellular Component	protein_coding	ATPase copper transporting alpha [Source	1
	12211580	12226845	NCBI gene (formerly Entrezgene)	ATP7A	GO:0016323	basolateral plasma membrane	Cellular Component	protein_coding	ATPase copper transporting alpha [Source	1
	12211580	12226845	NCBI gene (formerly Entrezgene)	ATP7A	GO:0030140	trans-Golgi network transport vesicle	Cellular Component	protein_coding	ATPase copper transporting alpha [Source	1
	12211580	12226845	NCBI gene (formerly Entrezgene)	ATP7A	GO:0048471	perinuclear region of cytoplasm	Cellular Component	protein_coding	ATPase copper transporting alpha [Source	1
	12211580	12226845	NCBI gene (formerly Entrezgene)	ATP7A	GO:0005507	copper ion binding	Molecular Function	protein_coding	ATPase copper transporting alpha [Source	1
	12211580	12226845	NCBI gene (formerly Entrezgene)	ATP7A	GO:0005524	ATP binding	Molecular Function	protein_coding	ATPase copper transporting alpha [Source	1
	12211580	12226845	NCBI gene (formerly Entrezgene)	ATP7A	GO:0016887	ATP hydrolysis activity	Molecular Function	protein_coding	ATPase copper transporting alpha [Source	1
	12211580	12226845	NCBI gene (formerly Entrezgene)	ATP7A	GO:0019829	ATPase-coupled monoatomic cation transmembrane transporter activity	Molecular Function	protein_coding	ATPase copper transporting alpha [Source	1
	12211580	12226845	NCBI gene (formerly Entrezgene)	ATP7A	GO:0032767	copper-dependent protein binding	Molecular Function	protein_coding	ATPase copper transporting alpha [Source	1
	12211580	12226845	NCBI gene (formerly Entrezgene)	ATP7A	GO:0140581	P-type monovalent copper transporter activity	Molecular Function	protein_coding	ATPase copper transporting alpha [Source	1
	12211580	12226845	NCBI gene (formerly Entrezgene)	ATP7A	GO:1903136	cuprous ion binding	Molecular Function	protein_coding	ATPase copper transporting alpha [Source	1
25	1543595	1554993	NCBI gene (formerly Entrezgene)	ATP8B2	GO:0007030	Golgi organization	Biological Process	protein_coding	ATPase phospholipid transporting 8B2 [Source	-1
	1543595	1554993	NCBI gene (formerly Entrezgene)	ATP8B2	GO:0045332	phospholipid translocation	Biological Process	protein_coding	ATPase phospholipid transporting 8B2 [Source	-1
	1543595	1554993	NCBI gene (formerly Entrezgene)	ATP8B2	GO:0005730	nucleolus	Cellular Component	protein_coding	ATPase phospholipid transporting 8B2 [Source	-1
	1543595	1554993	NCBI gene (formerly Entrezgene)	ATP8B2	GO:0005802	trans-Golgi network	Cellular Component	protein_coding	ATPase phospholipid transporting 8B2 [Source	-1
	1543595	1554993	NCBI gene (formerly Entrezgene)	ATP8B2	GO:0005829	cytosol	Cellular Component	protein_coding	ATPase phospholipid transporting 8B2 [Source	-1
	1543595	1554993	NCBI gene (formerly Entrezgene)	ATP8B2	GO:0005886	plasma membrane	Cellular Component	protein_coding	ATPase phospholipid transporting 8B2 [Source	-1
	1543595	1554993	NCBI gene (formerly Entrezgene)	ATP8B2	GO:0000287	magnesium ion binding	Molecular Function	protein_coding	ATPase phospholipid transporting 8B2 [Source	-1
	1543595	1554993	NCBI gene (formerly Entrezgene)	ATP8B2	GO:0005524	ATP binding	Molecular Function	protein_coding	ATPase phospholipid transporting 8B2 [Source	-1
	1543595	1554993	NCBI gene (formerly Entrezgene)	ATP8B2	GO:0016887	ATP hydrolysis activity	Molecular Function	protein_coding	ATPase phospholipid transporting 8B2 [Source	-1
	1543595	1554993	NCBI gene (formerly Entrezgene)	ATP8B2	GO:0140326	ATPase-coupled intramembrane lipid transporter activity	Molecular Function	protein_coding	ATPase phospholipid transporting 8B2 [Source	-1
2	52164063	52185568	NCBI gene (formerly Entrezgene)	ATPSCKMT	GO:0018023	peptidyl-lysine trimethylation	Biological Process	protein_coding	ATP synthase c subunit lysine N-methyltransferase [Source	-1
	52164063	52185568	NCBI gene (formerly Entrezgene)	ATPSCKMT	GO:0032259	methylation	Biological Process	protein_coding	ATP synthase c subunit lysine N-methyltransferase [Source	-1
	52164063	52185568	NCBI gene (formerly Entrezgene)	ATPSCKMT	GO:1904058	positive regulation of sensory perception of pain	Biological Process	protein_coding	ATP synthase c subunit lysine N-methyltransferase [Source	-1
	52164063	52185568	NCBI gene (formerly Entrezgene)	ATPSCKMT	GO:1905273	positive regulation of proton-transporting ATP synthase activity	Biological Process	protein_coding	ATP synthase c subunit lysine N-methyltransferase [Source	-1
	52164063	52185568	NCBI gene (formerly Entrezgene)	ATPSCKMT	GO:1905706	regulation of mitochondrial ATP synthesis coupled proton transport	Biological Process	protein_coding	ATP synthase c subunit lysine N-methyltransferase [Source	-1
	52164063	52185568	NCBI gene (formerly Entrezgene)	ATPSCKMT	GO:0005739	mitochondrion	Cellular Component	protein_coding	ATP synthase c subunit lysine N-methyltransferase [Source	-1
	52164063	52185568	NCBI gene (formerly Entrezgene)	ATPSCKMT	GO:0016020	membrane	Cellular Component	protein_coding	ATP synthase c subunit lysine N-methyltransferase [Source	-1
	52164063	52185568	NCBI gene (formerly Entrezgene)	ATPSCKMT	GO:0030061	mitochondrial crista	Cellular Component	protein_coding	ATP synthase c subunit lysine N-methyltransferase [Source	-1
	52164063	52185568	NCBI gene (formerly Entrezgene)	ATPSCKMT	GO:0016279	protein-lysine N-methyltransferase activity	Molecular Function	protein_coding	ATP synthase c subunit lysine N-methyltransferase [Source	-1
22	3646843	3649028	NCBI gene (formerly Entrezgene)	BAG4	GO:0010763	positive regulation of fibroblast migration	Biological Process	protein_coding	BCL2 associated athanogene 4 [Source	1
	3646843	3649028	NCBI gene (formerly Entrezgene)	BAG4	GO:0030838	positive regulation of actin filament polymerization	Biological Process	protein_coding	BCL2 associated athanogene 4 [Source	1
	3646843	3649028	NCBI gene (formerly Entrezgene)	BAG4	GO:0045785	positive regulation of cell adhesion	Biological Process	protein_coding	BCL2 associated athanogene 4 [Source	1
	3646843	3649028	NCBI gene (formerly Entrezgene)	BAG4	GO:0050821	protein stabilization	Biological Process	protein_coding	BCL2 associated athanogene 4 [Source	1
	3646843	3649028	NCBI gene (formerly Entrezgene)	BAG4	GO:0051496	positive regulation of stress fiber assembly	Biological Process	protein_coding	BCL2 associated athanogene 4 [Source	1
	3646843	3649028	NCBI gene (formerly Entrezgene)	BAG4	GO:0051897	positive regulation of phosphatidylinositol 3-kinase/protein kinase B signal transduction	Biological Process	protein_coding	BCL2 associated athanogene 4 [Source	1
	3646843	3649028	NCBI gene (formerly Entrezgene)	BAG4	GO:0071356	cellular response to tumor necrosis factor	Biological Process	protein_coding	BCL2 associated athanogene 4 [Source	1
	3646843	3649028	NCBI gene (formerly Entrezgene)	BAG4	GO:0071364	cellular response to epidermal growth factor stimulus	Biological Process	protein_coding	BCL2 associated athanogene 4 [Source	1
	3646843	3649028	NCBI gene (formerly Entrezgene)	BAG4	GO:0072659	protein localization to plasma membrane	Biological Process	protein_coding	BCL2 associated athanogene 4 [Source	1
	3646843	3649028	NCBI gene (formerly Entrezgene)	BAG4	GO:0097178	ruffle assembly	Biological Process	protein_coding	BCL2 associated athanogene 4 [Source	1
	3646843	3649028	NCBI gene (formerly Entrezgene)	BAG4	GO:1903215	negative regulation of protein targeting to mitochondrion	Biological Process	protein_coding	BCL2 associated athanogene 4 [Source	1
	3646843	3649028	NCBI gene (formerly Entrezgene)	BAG4	GO:0005634	nucleus	Cellular Component	protein_coding	BCL2 associated athanogene 4 [Source	1
	3646843	3649028	NCBI gene (formerly Entrezgene)	BAG4	GO:0005737	cytoplasm	Cellular Component	protein_coding	BCL2 associated athanogene 4 [Source	1
	3646843	3649028	NCBI gene (formerly Entrezgene)	BAG4	GO:0005829	cytosol	Cellular Component	protein_coding	BCL2 associated athanogene 4 [Source	1
	3646843	3649028	NCBI gene (formerly Entrezgene)	BAG4	GO:0005886	plasma membrane	Cellular Component	protein_coding	BCL2 associated athanogene 4 [Source	1
	3646843	3649028	NCBI gene (formerly Entrezgene)	BAG4	GO:0016020	membrane	Cellular Component	protein_coding	BCL2 associated athanogene 4 [Source	1
	3646843	3649028	NCBI gene (formerly Entrezgene)	BAG4	GO:0000774	adenyl-nucleotide exchange factor activity	Molecular Function	protein_coding	BCL2 associated athanogene 4 [Source	1
	3646843	3649028	NCBI gene (formerly Entrezgene)	BAG4	GO:0031625	ubiquitin protein ligase binding	Molecular Function	protein_coding	BCL2 associated athanogene 4 [Source	1
	3646843	3649028	NCBI gene (formerly Entrezgene)	BAG4	GO:0051087	protein-folding chaperone binding	Molecular Function	protein_coding	BCL2 associated athanogene 4 [Source	1
5	34726228	34728017	NCBI gene (formerly Entrezgene)	BATF	GO:0001819	positive regulation of cytokine production	Biological Process	protein_coding	basic leucine zipper ATF-like transcription factor [Source	1
	34726228	34728017	NCBI gene (formerly Entrezgene)	BATF	GO:0002320	lymphoid progenitor cell differentiation	Biological Process	protein_coding	basic leucine zipper ATF-like transcription factor [Source	1
	34726228	34728017	NCBI gene (formerly Entrezgene)	BATF	GO:0006357	regulation of transcription by RNA polymerase II	Biological Process	protein_coding	basic leucine zipper ATF-like transcription factor [Source	1
	34726228	34728017	NCBI gene (formerly Entrezgene)	BATF	GO:0030330	DNA damage response	Biological Process	protein_coding	basic leucine zipper ATF-like transcription factor [Source	1
	34726228	34728017	NCBI gene (formerly Entrezgene)	BATF	GO:0042832	defense response to protozoan	Biological Process	protein_coding	basic leucine zipper ATF-like transcription factor [Source	1
	34726228	34728017	NCBI gene (formerly Entrezgene)	BATF	GO:0043011	myeloid dendritic cell differentiation	Biological Process	protein_coding	basic leucine zipper ATF-like transcription factor [Source	1
	34726228	34728017	NCBI gene (formerly Entrezgene)	BATF	GO:0045064	T-helper 2 cell differentiation	Biological Process	protein_coding	basic leucine zipper ATF-like transcription factor [Source	1
	34726228	34728017	NCBI gene (formerly Entrezgene)	BATF	GO:0045190	isotype switching	Biological Process	protein_coding	basic leucine zipper ATF-like transcription factor [Source	1
	34726228	34728017	NCBI gene (formerly Entrezgene)	BATF	GO:0060218	hematopoietic stem cell differentiation	Biological Process	protein_coding	basic leucine zipper ATF-like transcription factor [Source	1
	34726228	34728017	NCBI gene (formerly Entrezgene)	BATF	GO:0072540	T-helper 17 cell lineage commitment	Biological Process	protein_coding	basic leucine zipper ATF-like transcription factor [Source	1
	34726228	34728017	NCBI gene (formerly Entrezgene)	BATF	GO:0005634	nucleus	Cellular Component	protein_coding	basic leucine zipper ATF-like transcription factor [Source	1
	34726228	34728017	NCBI gene (formerly Entrezgene)	BATF	GO:0005654	nucleoplasm	Cellular Component	protein_coding	basic leucine zipper ATF-like transcription factor [Source	1
	34726228	34728017	NCBI gene (formerly Entrezgene)	BATF	GO:0005737	cytoplasm	Cellular Component	protein_coding	basic leucine zipper ATF-like transcription factor [Source	1
	34726228	34728017	NCBI gene (formerly Entrezgene)	BATF	GO:0090575	RNA polymerase II transcription regulator complex	Cellular Component	protein_coding	basic leucine zipper ATF-like transcription factor [Source	1
	34726228	34728017	NCBI gene (formerly Entrezgene)	BATF	GO:0000978	RNA polymerase II cis-regulatory region sequence-specific DNA binding	Molecular Function	protein_coding	basic leucine zipper ATF-like transcription factor [Source	1
	34726228	34728017	NCBI gene (formerly Entrezgene)	BATF	GO:0000981	DNA-binding transcription factor activity	Molecular Function	protein_coding	basic leucine zipper ATF-like transcription factor [Source	1
	34726228	34728017	NCBI gene (formerly Entrezgene)	BATF	GO:0001228	DNA-binding transcription activator activity	Molecular Function	protein_coding	basic leucine zipper ATF-like transcription factor [Source	1
3	5615026	5673147	NCBI gene (formerly Entrezgene)	BCL11A	GO:0006357	regulation of transcription by RNA polymerase II	Biological Process	protein_coding	BAF chromatin remodeling complex subunit BCL11A [Source	1
	5615026	5673147	NCBI gene (formerly Entrezgene)	BCL11A	GO:2000171	negative regulation of dendrite development	Biological Process	protein_coding	BAF chromatin remodeling complex subunit BCL11A [Source	1
	5615026	5673147	NCBI gene (formerly Entrezgene)	BCL11A	GO:0005634	nucleus	Cellular Component	protein_coding	BAF chromatin remodeling complex subunit BCL11A [Source	1
	5615026	5673147	NCBI gene (formerly Entrezgene)	BCL11A	GO:0005654	nucleoplasm	Cellular Component	protein_coding	BAF chromatin remodeling complex subunit BCL11A [Source	1
	5615026	5673147	NCBI gene (formerly Entrezgene)	BCL11A	GO:0016514	SWI/SNF complex	Cellular Component	protein_coding	BAF chromatin remodeling complex subunit BCL11A [Source	1
	5615026	5673147	NCBI gene (formerly Entrezgene)	BCL11A	GO:0000978	RNA polymerase II cis-regulatory region sequence-specific DNA binding	Molecular Function	protein_coding	BAF chromatin remodeling complex subunit BCL11A [Source	1
	5615026	5673147	NCBI gene (formerly Entrezgene)	BCL11A	GO:0001227	DNA-binding transcription repressor activity	Molecular Function	protein_coding	BAF chromatin remodeling complex subunit BCL11A [Source	1
	5615026	5673147	NCBI gene (formerly Entrezgene)	BCL11A	GO:0003700	DNA-binding transcription factor activity	Molecular Function	protein_coding	BAF chromatin remodeling complex subunit BCL11A [Source	1
	5615026	5673147	NCBI gene (formerly Entrezgene)	BCL11A	GO:0046872	metal ion binding	Molecular Function	protein_coding	BAF chromatin remodeling complex subunit BCL11A [Source	1
5	43439968	43534955	NCBI gene (formerly Entrezgene)	BCL11B	GO:0003334	keratinocyte development	Biological Process	protein_coding	BAF chromatin remodeling complex subunit BCL11B [Source	-1
	43439968	43534955	NCBI gene (formerly Entrezgene)	BCL11B	GO:0003382	epithelial cell morphogenesis	Biological Process	protein_coding	BAF chromatin remodeling complex subunit BCL11B [Source	-1
	43439968	43534955	NCBI gene (formerly Entrezgene)	BCL11B	GO:0006366	transcription by RNA polymerase II	Biological Process	protein_coding	BAF chromatin remodeling complex subunit BCL11B [Source	-1
	43439968	43534955	NCBI gene (formerly Entrezgene)	BCL11B	GO:0008285	negative regulation of cell population proliferation	Biological Process	protein_coding	BAF chromatin remodeling complex subunit BCL11B [Source	-1
	43439968	43534955	NCBI gene (formerly Entrezgene)	BCL11B	GO:0010837	regulation of keratinocyte proliferation	Biological Process	protein_coding	BAF chromatin remodeling complex subunit BCL11B [Source	-1
	43439968	43534955	NCBI gene (formerly Entrezgene)	BCL11B	GO:0019216	regulation of lipid metabolic process	Biological Process	protein_coding	BAF chromatin remodeling complex subunit BCL11B [Source	-1
	43439968	43534955	NCBI gene (formerly Entrezgene)	BCL11B	GO:0021773	striatal medium spiny neuron differentiation	Biological Process	protein_coding	BAF chromatin remodeling complex subunit BCL11B [Source	-1
	43439968	43534955	NCBI gene (formerly Entrezgene)	BCL11B	GO:0021902	commitment of neuronal cell to specific neuron type in forebrain	Biological Process	protein_coding	BAF chromatin remodeling complex subunit BCL11B [Source	-1
	43439968	43534955	NCBI gene (formerly Entrezgene)	BCL11B	GO:0031077	post-embryonic camera-type eye development	Biological Process	protein_coding	BAF chromatin remodeling complex subunit BCL11B [Source	-1
	43439968	43534955	NCBI gene (formerly Entrezgene)	BCL11B	GO:0033077	T cell differentiation in thymus	Biological Process	protein_coding	BAF chromatin remodeling complex subunit BCL11B [Source	-1
	43439968	43534955	NCBI gene (formerly Entrezgene)	BCL11B	GO:0033153	T cell receptor V(D)J recombination	Biological Process	protein_coding	BAF chromatin remodeling complex subunit BCL11B [Source	-1
	43439968	43534955	NCBI gene (formerly Entrezgene)	BCL11B	GO:0035701	hematopoietic stem cell migration	Biological Process	protein_coding	BAF chromatin remodeling complex subunit BCL11B [Source	-1
	43439968	43534955	NCBI gene (formerly Entrezgene)	BCL11B	GO:0043368	positive T cell selection	Biological Process	protein_coding	BAF chromatin remodeling complex subunit BCL11B [Source	-1
	43439968	43534955	NCBI gene (formerly Entrezgene)	BCL11B	GO:0045664	regulation of neuron differentiation	Biological Process	protein_coding	BAF chromatin remodeling complex subunit BCL11B [Source	-1
	43439968	43534955	NCBI gene (formerly Entrezgene)	BCL11B	GO:0045944	positive regulation of transcription by RNA polymerase II	Biological Process	protein_coding	BAF chromatin remodeling complex subunit BCL11B [Source	-1
	43439968	43534955	NCBI gene (formerly Entrezgene)	BCL11B	GO:0046632	alpha-beta T cell differentiation	Biological Process	protein_coding	BAF chromatin remodeling complex subunit BCL11B [Source	-1
	43439968	43534955	NCBI gene (formerly Entrezgene)	BCL11B	GO:0048538	thymus development	Biological Process	protein_coding	BAF chromatin remodeling complex subunit BCL11B [Source	-1
	43439968	43534955	NCBI gene (formerly Entrezgene)	BCL11B	GO:0070242	thymocyte apoptotic process	Biological Process	protein_coding	BAF chromatin remodeling complex subunit BCL11B [Source	-1
	43439968	43534955	NCBI gene (formerly Entrezgene)	BCL11B	GO:0070244	negative regulation of thymocyte apoptotic process	Biological Process	protein_coding	BAF chromatin remodeling complex subunit BCL11B [Source	-1
	43439968	43534955	NCBI gene (formerly Entrezgene)	BCL11B	GO:0071678	olfactory bulb axon guidance	Biological Process	protein_coding	BAF chromatin remodeling complex subunit BCL11B [Source	-1
	43439968	43534955	NCBI gene (formerly Entrezgene)	BCL11B	GO:0097535	lymphoid lineage cell migration into thymus	Biological Process	protein_coding	BAF chromatin remodeling complex subunit BCL11B [Source	-1
	43439968	43534955	NCBI gene (formerly Entrezgene)	BCL11B	GO:0005634	nucleus	Cellular Component	protein_coding	BAF chromatin remodeling complex subunit BCL11B [Source	-1
	43439968	43534955	NCBI gene (formerly Entrezgene)	BCL11B	GO:0016514	SWI/SNF complex	Cellular Component	protein_coding	BAF chromatin remodeling complex subunit BCL11B [Source	-1
	43439968	43534955	NCBI gene (formerly Entrezgene)	BCL11B	GO:0043005	neuron projection	Cellular Component	protein_coding	BAF chromatin remodeling complex subunit BCL11B [Source	-1
	43439968	43534955	NCBI gene (formerly Entrezgene)	BCL11B	GO:0000978	RNA polymerase II cis-regulatory region sequence-specific DNA binding	Molecular Function	protein_coding	BAF chromatin remodeling complex subunit BCL11B [Source	-1
	43439968	43534955	NCBI gene (formerly Entrezgene)	BCL11B	GO:0001228	DNA-binding transcription activator activity	Molecular Function	protein_coding	BAF chromatin remodeling complex subunit BCL11B [Source	-1
	43439968	43534955	NCBI gene (formerly Entrezgene)	BCL11B	GO:0003700	DNA-binding transcription factor activity	Molecular Function	protein_coding	BAF chromatin remodeling complex subunit BCL11B [Source	-1
	43439968	43534955	NCBI gene (formerly Entrezgene)	BCL11B	GO:0046872	metal ion binding	Molecular Function	protein_coding	BAF chromatin remodeling complex subunit BCL11B [Source	-1
1	101315017	101342920	NCBI gene (formerly Entrezgene)	BCOR	GO:0000122	negative regulation of transcription by RNA polymerase II	Biological Process	protein_coding	BCL6 corepressor [Source	1
	101315017	101342920	NCBI gene (formerly Entrezgene)	BCOR	GO:0006338	chromatin remodeling	Biological Process	protein_coding	BCL6 corepressor [Source	1
	101315017	101342920	NCBI gene (formerly Entrezgene)	BCOR	GO:0007507	heart development	Biological Process	protein_coding	BCL6 corepressor [Source	1
	101315017	101342920	NCBI gene (formerly Entrezgene)	BCOR	GO:0030502	negative regulation of bone mineralization	Biological Process	protein_coding	BCL6 corepressor [Source	1
	101315017	101342920	NCBI gene (formerly Entrezgene)	BCOR	GO:0060021	roof of mouth development	Biological Process	protein_coding	BCL6 corepressor [Source	1
	101315017	101342920	NCBI gene (formerly Entrezgene)	BCOR	GO:0065001	specification of axis polarity	Biological Process	protein_coding	BCL6 corepressor [Source	1
	101315017	101342920	NCBI gene (formerly Entrezgene)	BCOR	GO:0070171	negative regulation of tooth mineralization	Biological Process	protein_coding	BCL6 corepressor [Source	1
	101315017	101342920	NCBI gene (formerly Entrezgene)	BCOR	GO:0005634	nucleus	Cellular Component	protein_coding	BCL6 corepressor [Source	1
	101315017	101342920	NCBI gene (formerly Entrezgene)	BCOR	GO:0005654	nucleoplasm	Cellular Component	protein_coding	BCL6 corepressor [Source	1
	101315017	101342920	NCBI gene (formerly Entrezgene)	BCOR	GO:0140261	BCOR complex	Cellular Component	protein_coding	BCL6 corepressor [Source	1
	101315017	101342920	NCBI gene (formerly Entrezgene)	BCOR	GO:0000977	RNA polymerase II transcription regulatory region sequence-specific DNA binding	Molecular Function	protein_coding	BCL6 corepressor [Source	1
	101315017	101342920	NCBI gene (formerly Entrezgene)	BCOR	GO:0003714	transcription corepressor activity	Molecular Function	protein_coding	BCL6 corepressor [Source	1
	101315017	101342920	NCBI gene (formerly Entrezgene)	BCOR	GO:0004842	ubiquitin-protein transferase activity	Molecular Function	protein_coding	BCL6 corepressor [Source	1
	101315017	101342920	NCBI gene (formerly Entrezgene)	BCOR	GO:0005515	protein binding	Molecular Function	protein_coding	BCL6 corepressor [Source	1
	101315017	101342920	NCBI gene (formerly Entrezgene)	BCOR	GO:0031072	heat shock protein binding	Molecular Function	protein_coding	BCL6 corepressor [Source	1
	101315017	101342920	NCBI gene (formerly Entrezgene)	BCOR	GO:0042826	histone deacetylase binding	Molecular Function	protein_coding	BCL6 corepressor [Source	1
	101315017	101342920	NCBI gene (formerly Entrezgene)	BCOR	GO:0140297	DNA-binding transcription factor binding	Molecular Function	protein_coding	BCL6 corepressor [Source	1
14	864562	904095	NCBI gene (formerly Entrezgene)	BFAR	GO:0043066	negative regulation of apoptotic process	Biological Process	protein_coding	bifunctional apoptosis regulator [Source	1
	864562	904095	NCBI gene (formerly Entrezgene)	BFAR	GO:0043161	proteasome-mediated ubiquitin-dependent protein catabolic process	Biological Process	protein_coding	bifunctional apoptosis regulator [Source	1
	864562	904095	NCBI gene (formerly Entrezgene)	BFAR	GO:0051865	protein autoubiquitination	Biological Process	protein_coding	bifunctional apoptosis regulator [Source	1
	864562	904095	NCBI gene (formerly Entrezgene)	BFAR	GO:0070534	protein K63-linked ubiquitination	Biological Process	protein_coding	bifunctional apoptosis regulator [Source	1
	864562	904095	NCBI gene (formerly Entrezgene)	BFAR	GO:0070936	protein K48-linked ubiquitination	Biological Process	protein_coding	bifunctional apoptosis regulator [Source	1
	864562	904095	NCBI gene (formerly Entrezgene)	BFAR	GO:1903895	negative regulation of IRE1-mediated unfolded protein response	Biological Process	protein_coding	bifunctional apoptosis regulator [Source	1
	864562	904095	NCBI gene (formerly Entrezgene)	BFAR	GO:0005634	nucleus	Cellular Component	protein_coding	bifunctional apoptosis regulator [Source	1
	864562	904095	NCBI gene (formerly Entrezgene)	BFAR	GO:0005783	endoplasmic reticulum	Cellular Component	protein_coding	bifunctional apoptosis regulator [Source	1
	864562	904095	NCBI gene (formerly Entrezgene)	BFAR	GO:0016020	membrane	Cellular Component	protein_coding	bifunctional apoptosis regulator [Source	1
	864562	904095	NCBI gene (formerly Entrezgene)	BFAR	GO:0005515	protein binding	Molecular Function	protein_coding	bifunctional apoptosis regulator [Source	1
	864562	904095	NCBI gene (formerly Entrezgene)	BFAR	GO:0030674	protein-macromolecule adaptor activity	Molecular Function	protein_coding	bifunctional apoptosis regulator [Source	1
	864562	904095	NCBI gene (formerly Entrezgene)	BFAR	GO:0046872	metal ion binding	Molecular Function	protein_coding	bifunctional apoptosis regulator [Source	1
	864562	904095	NCBI gene (formerly Entrezgene)	BFAR	GO:0061630	ubiquitin protein ligase activity	Molecular Function	protein_coding	bifunctional apoptosis regulator [Source	1
	864562	904095	NCBI gene (formerly Entrezgene)	BFAR	GO:0089720	caspase binding	Molecular Function	protein_coding	bifunctional apoptosis regulator [Source	1
6	201665	290760	NCBI gene (formerly Entrezgene)	BICC1	GO:0001822	kidney development	Biological Process	protein_coding	BicC family RNA binding protein 1 [Source	-1
	201665	290760	NCBI gene (formerly Entrezgene)	BICC1	GO:0007368	determination of left/right symmetry	Biological Process	protein_coding	BicC family RNA binding protein 1 [Source	-1
	201665	290760	NCBI gene (formerly Entrezgene)	BICC1	GO:0007507	heart development	Biological Process	protein_coding	BicC family RNA binding protein 1 [Source	-1
	201665	290760	NCBI gene (formerly Entrezgene)	BICC1	GO:0090090	negative regulation of canonical Wnt signaling pathway	Biological Process	protein_coding	BicC family RNA binding protein 1 [Source	-1
	201665	290760	NCBI gene (formerly Entrezgene)	BICC1	GO:0005737	cytoplasm	Cellular Component	protein_coding	BicC family RNA binding protein 1 [Source	-1
	201665	290760	NCBI gene (formerly Entrezgene)	BICC1	GO:0003723	RNA binding	Molecular Function	protein_coding	BicC family RNA binding protein 1 [Source	-1
	201665	290760	NCBI gene (formerly Entrezgene)	BICC1	GO:0005515	protein binding	Molecular Function	protein_coding	BicC family RNA binding protein 1 [Source	-1
1	53197492	53384361	NCBI gene (formerly Entrezgene)	BICD1	GO:0016032	viral process	Biological Process	protein_coding	BICD cargo adaptor 1 [Source	1
	53197492	53384361	NCBI gene (formerly Entrezgene)	BICD1	GO:0033365	protein localization to organelle	Biological Process	protein_coding	BICD cargo adaptor 1 [Source	1
	53197492	53384361	NCBI gene (formerly Entrezgene)	BICD1	GO:0048260	positive regulation of receptor-mediated endocytosis	Biological Process	protein_coding	BICD cargo adaptor 1 [Source	1
	53197492	53384361	NCBI gene (formerly Entrezgene)	BICD1	GO:0070507	regulation of microtubule cytoskeleton organization	Biological Process	protein_coding	BICD cargo adaptor 1 [Source	1
	53197492	53384361	NCBI gene (formerly Entrezgene)	BICD1	GO:0072385	minus-end-directed organelle transport along microtubule	Biological Process	protein_coding	BICD cargo adaptor 1 [Source	1
	53197492	53384361	NCBI gene (formerly Entrezgene)	BICD1	GO:0072393	microtubule anchoring at microtubule organizing center	Biological Process	protein_coding	BICD cargo adaptor 1 [Source	1
	53197492	53384361	NCBI gene (formerly Entrezgene)	BICD1	GO:1904781	positive regulation of protein localization to centrosome	Biological Process	protein_coding	BICD cargo adaptor 1 [Source	1
	53197492	53384361	NCBI gene (formerly Entrezgene)	BICD1	GO:0005794	Golgi apparatus	Cellular Component	protein_coding	BICD cargo adaptor 1 [Source	1
	53197492	53384361	NCBI gene (formerly Entrezgene)	BICD1	GO:0005802	trans-Golgi network	Cellular Component	protein_coding	BICD cargo adaptor 1 [Source	1
	53197492	53384361	NCBI gene (formerly Entrezgene)	BICD1	GO:0005813	centrosome	Cellular Component	protein_coding	BICD cargo adaptor 1 [Source	1
	53197492	53384361	NCBI gene (formerly Entrezgene)	BICD1	GO:0005829	cytosol	Cellular Component	protein_coding	BICD cargo adaptor 1 [Source	1
	53197492	53384361	NCBI gene (formerly Entrezgene)	BICD1	GO:0005881	cytoplasmic microtubule	Cellular Component	protein_coding	BICD cargo adaptor 1 [Source	1
	53197492	53384361	NCBI gene (formerly Entrezgene)	BICD1	GO:0016020	membrane	Cellular Component	protein_coding	BICD cargo adaptor 1 [Source	1
	53197492	53384361	NCBI gene (formerly Entrezgene)	BICD1	GO:0048471	perinuclear region of cytoplasm	Cellular Component	protein_coding	BICD cargo adaptor 1 [Source	1
	53197492	53384361	NCBI gene (formerly Entrezgene)	BICD1	GO:0099503	secretory vesicle	Cellular Component	protein_coding	BICD cargo adaptor 1 [Source	1
	53197492	53384361	NCBI gene (formerly Entrezgene)	BICD1	GO:0008093	cytoskeletal anchor activity	Molecular Function	protein_coding	BICD cargo adaptor 1 [Source	1
	53197492	53384361	NCBI gene (formerly Entrezgene)	BICD1	GO:0019901	protein kinase binding	Molecular Function	protein_coding	BICD cargo adaptor 1 [Source	1
	53197492	53384361	NCBI gene (formerly Entrezgene)	BICD1	GO:0031267	small GTPase binding	Molecular Function	protein_coding	BICD cargo adaptor 1 [Source	1
	53197492	53384361	NCBI gene (formerly Entrezgene)	BICD1	GO:0034452	dynactin binding	Molecular Function	protein_coding	BICD cargo adaptor 1 [Source	1
	53197492	53384361	NCBI gene (formerly Entrezgene)	BICD1	GO:0045505	dynein intermediate chain binding	Molecular Function	protein_coding	BICD cargo adaptor 1 [Source	1
	53197492	53384361	NCBI gene (formerly Entrezgene)	BICD1	GO:0070840	dynein complex binding	Molecular Function	protein_coding	BICD cargo adaptor 1 [Source	1
20	4460749	4461012	NCBI gene (formerly Entrezgene)	BLCAP	GO:0030262	apoptotic nuclear changes	Biological Process	protein_coding	BLCAP apoptosis inducing factor [Source	-1
	4460749	4461012	NCBI gene (formerly Entrezgene)	BLCAP	GO:0016020	membrane	Cellular Component	protein_coding	BLCAP apoptosis inducing factor [Source	-1
28	2627309	2633807	NCBI gene (formerly Entrezgene)	BORCS8	GO:0007507	heart development	Biological Process	protein_coding	BLOC-1 related complex subunit 8 [Source	1
	2627309	2633807	NCBI gene (formerly Entrezgene)	BORCS8	GO:0005765	lysosomal membrane	Cellular Component	protein_coding	BLOC-1 related complex subunit 8 [Source	1
	2627309	2633807	NCBI gene (formerly Entrezgene)	BORCS8	GO:0099078	BORC complex	Cellular Component	protein_coding	BLOC-1 related complex subunit 8 [Source	1
26	571305	586781	NCBI gene (formerly Entrezgene)	BRPF3	GO:0006357	regulation of transcription by RNA polymerase II	Biological Process	protein_coding	bromodomain and PHD finger containing 3 [Source	1
	571305	586781	NCBI gene (formerly Entrezgene)	BRPF3	GO:0045740	positive regulation of DNA replication	Biological Process	protein_coding	bromodomain and PHD finger containing 3 [Source	1
	571305	586781	NCBI gene (formerly Entrezgene)	BRPF3	GO:0005634	nucleus	Cellular Component	protein_coding	bromodomain and PHD finger containing 3 [Source	1
	571305	586781	NCBI gene (formerly Entrezgene)	BRPF3	GO:0070776	MOZ/MORF histone acetyltransferase complex	Cellular Component	protein_coding	bromodomain and PHD finger containing 3 [Source	1
	571305	586781	NCBI gene (formerly Entrezgene)	BRPF3	GO:0005515	protein binding	Molecular Function	protein_coding	bromodomain and PHD finger containing 3 [Source	1
	571305	586781	NCBI gene (formerly Entrezgene)	BRPF3	GO:0036408	histone H3K14 acetyltransferase activity	Molecular Function	protein_coding	bromodomain and PHD finger containing 3 [Source	1
	571305	586781	NCBI gene (formerly Entrezgene)	BRPF3	GO:0043995	histone H4K5 acetyltransferase activity	Molecular Function	protein_coding	bromodomain and PHD finger containing 3 [Source	1
	571305	586781	NCBI gene (formerly Entrezgene)	BRPF3	GO:0043996	histone H4K8 acetyltransferase activity	Molecular Function	protein_coding	bromodomain and PHD finger containing 3 [Source	1
	571305	586781	NCBI gene (formerly Entrezgene)	BRPF3	GO:0043997	histone H4K12 acetyltransferase activity	Molecular Function	protein_coding	bromodomain and PHD finger containing 3 [Source	1
	571305	586781	NCBI gene (formerly Entrezgene)	BRPF3	GO:0046872	metal ion binding	Molecular Function	protein_coding	bromodomain and PHD finger containing 3 [Source	1
5	40863456	40890704	NCBI gene (formerly Entrezgene)	BTBD7	GO:0060693	regulation of branching involved in salivary gland morphogenesis	Biological Process	protein_coding	BTB domain containing 7 [Source	-1
	40863456	40890704	NCBI gene (formerly Entrezgene)	BTBD7	GO:0061138	morphogenesis of a branching epithelium	Biological Process	protein_coding	BTB domain containing 7 [Source	-1
	40863456	40890704	NCBI gene (formerly Entrezgene)	BTBD7	GO:0005634	nucleus	Cellular Component	protein_coding	BTB domain containing 7 [Source	-1
	40863456	40890704	NCBI gene (formerly Entrezgene)	BTBD7	GO:0005515	protein binding	Molecular Function	protein_coding	BTB domain containing 7 [Source	-1
7	9778983	9787959	NCBI gene (formerly Entrezgene)	BZW1	GO:0006417	regulation of translation	Biological Process	protein_coding	basic leucine zipper and W2 domains 1 [Source	1
	9778983	9787959	NCBI gene (formerly Entrezgene)	BZW1	GO:0006446	regulation of translational initiation	Biological Process	protein_coding	basic leucine zipper and W2 domains 1 [Source	1
	9778983	9787959	NCBI gene (formerly Entrezgene)	BZW1	GO:0005737	cytoplasm	Cellular Component	protein_coding	basic leucine zipper and W2 domains 1 [Source	1
	9778983	9787959	NCBI gene (formerly Entrezgene)	BZW1	GO:0016020	membrane	Cellular Component	protein_coding	basic leucine zipper and W2 domains 1 [Source	1
	9778983	9787959	NCBI gene (formerly Entrezgene)	BZW1	GO:0005515	protein binding	Molecular Function	protein_coding	basic leucine zipper and W2 domains 1 [Source	1
1	151354215	151411767	NCBI gene (formerly Entrezgene)	CAB39L	GO:0035556	intracellular signal transduction	Biological Process	protein_coding	calcium binding protein 39 like [Source	-1
	151354215	151411767	NCBI gene (formerly Entrezgene)	CAB39L	GO:0043539	protein serine/threonine kinase activator activity	Molecular Function	protein_coding	calcium binding protein 39 like [Source	-1
8	25267898	25347887	NCBI gene (formerly Entrezgene)	CACHD1	GO:0005891	voltage-gated calcium channel complex	Cellular Component	protein_coding	cache domain containing 1 [Source	1
	25267898	25347887	NCBI gene (formerly Entrezgene)	CACHD1	GO:0005245	voltage-gated calcium channel activity	Molecular Function	protein_coding	cache domain containing 1 [Source	1
26	629021	663068	NCBI gene (formerly Entrezgene)	CACNA1S	GO:0006936	muscle contraction	Biological Process	protein_coding	calcium voltage-gated channel subunit alpha1 S [Source	1
	629021	663068	NCBI gene (formerly Entrezgene)	CACNA1S	GO:0051209	release of sequestered calcium ion into cytosol	Biological Process	protein_coding	calcium voltage-gated channel subunit alpha1 S [Source	1
	629021	663068	NCBI gene (formerly Entrezgene)	CACNA1S	GO:0098703	calcium ion import across plasma membrane	Biological Process	protein_coding	calcium voltage-gated channel subunit alpha1 S [Source	1
	629021	663068	NCBI gene (formerly Entrezgene)	CACNA1S	GO:0005891	voltage-gated calcium channel complex	Cellular Component	protein_coding	calcium voltage-gated channel subunit alpha1 S [Source	1
	629021	663068	NCBI gene (formerly Entrezgene)	CACNA1S	GO:0016020	membrane	Cellular Component	protein_coding	calcium voltage-gated channel subunit alpha1 S [Source	1
	629021	663068	NCBI gene (formerly Entrezgene)	CACNA1S	GO:0030315	T-tubule	Cellular Component	protein_coding	calcium voltage-gated channel subunit alpha1 S [Source	1
	629021	663068	NCBI gene (formerly Entrezgene)	CACNA1S	GO:0031674	I band	Cellular Component	protein_coding	calcium voltage-gated channel subunit alpha1 S [Source	1
	629021	663068	NCBI gene (formerly Entrezgene)	CACNA1S	GO:0008331	high voltage-gated calcium channel activity	Molecular Function	protein_coding	calcium voltage-gated channel subunit alpha1 S [Source	1
	629021	663068	NCBI gene (formerly Entrezgene)	CACNA1S	GO:0046872	metal ion binding	Molecular Function	protein_coding	calcium voltage-gated channel subunit alpha1 S [Source	1
24	4011064	4059617	NCBI gene (formerly Entrezgene)	CADM1	GO:0001819	positive regulation of cytokine production	Biological Process	protein_coding	cell adhesion molecule 1 [Source	-1
	4011064	4059617	NCBI gene (formerly Entrezgene)	CADM1	GO:0007156	homophilic cell adhesion via plasma membrane adhesion molecules	Biological Process	protein_coding	cell adhesion molecule 1 [Source	-1
	4011064	4059617	NCBI gene (formerly Entrezgene)	CADM1	GO:0008037	cell recognition	Biological Process	protein_coding	cell adhesion molecule 1 [Source	-1
	4011064	4059617	NCBI gene (formerly Entrezgene)	CADM1	GO:0042271	susceptibility to natural killer cell mediated cytotoxicity	Biological Process	protein_coding	cell adhesion molecule 1 [Source	-1
	4011064	4059617	NCBI gene (formerly Entrezgene)	CADM1	GO:0051606	detection of stimulus	Biological Process	protein_coding	cell adhesion molecule 1 [Source	-1
	4011064	4059617	NCBI gene (formerly Entrezgene)	CADM1	GO:0005886	plasma membrane	Cellular Component	protein_coding	cell adhesion molecule 1 [Source	-1
	4011064	4059617	NCBI gene (formerly Entrezgene)	CADM1	GO:0043005	neuron projection	Cellular Component	protein_coding	cell adhesion molecule 1 [Source	-1
	4011064	4059617	NCBI gene (formerly Entrezgene)	CADM1	GO:0045202	synapse	Cellular Component	protein_coding	cell adhesion molecule 1 [Source	-1
	4011064	4059617	NCBI gene (formerly Entrezgene)	CADM1	GO:0005102	signaling receptor binding	Molecular Function	protein_coding	cell adhesion molecule 1 [Source	-1
25	2005357	2019055	NCBI gene (formerly Entrezgene)	CADM3	GO:0007156	homophilic cell adhesion via plasma membrane adhesion molecules	Biological Process	protein_coding	cell adhesion molecule 3 [Source	1
	2005357	2019055	NCBI gene (formerly Entrezgene)	CADM3	GO:0042734	presynaptic membrane	Cellular Component	protein_coding	cell adhesion molecule 3 [Source	1
10	17361624	17366958	NCBI gene (formerly Entrezgene)	CALML4	GO:0016460	myosin II complex	Cellular Component	protein_coding	calmodulin like 4 [Source	-1
	17361624	17366958	NCBI gene (formerly Entrezgene)	CALML4	GO:0005509	calcium ion binding	Molecular Function	protein_coding	calmodulin like 4 [Source	-1
14	11792428	11802623	NCBI gene (formerly Entrezgene)	CAPN15	GO:0006508	proteolysis	Biological Process	protein_coding	calpain 15 [Source	1
	11792428	11802623	NCBI gene (formerly Entrezgene)	CAPN15	GO:0005737	cytoplasm	Cellular Component	protein_coding	calpain 15 [Source	1
	11792428	11802623	NCBI gene (formerly Entrezgene)	CAPN15	GO:0004198	calcium-dependent cysteine-type endopeptidase activity	Molecular Function	protein_coding	calpain 15 [Source	1
	11792428	11802623	NCBI gene (formerly Entrezgene)	CAPN15	GO:0046872	metal ion binding	Molecular Function	protein_coding	calpain 15 [Source	1
4	12579647	12620443	NCBI gene (formerly Entrezgene)	CAPN6	GO:0001578	microtubule bundle formation	Biological Process	protein_coding	calpain 6 [Source	1
	12579647	12620443	NCBI gene (formerly Entrezgene)	CAPN6	GO:0006508	proteolysis	Biological Process	protein_coding	calpain 6 [Source	1
	12579647	12620443	NCBI gene (formerly Entrezgene)	CAPN6	GO:0051493	regulation of cytoskeleton organization	Biological Process	protein_coding	calpain 6 [Source	1
	12579647	12620443	NCBI gene (formerly Entrezgene)	CAPN6	GO:0005737	cytoplasm	Cellular Component	protein_coding	calpain 6 [Source	1
	12579647	12620443	NCBI gene (formerly Entrezgene)	CAPN6	GO:0005876	spindle microtubule	Cellular Component	protein_coding	calpain 6 [Source	1
	12579647	12620443	NCBI gene (formerly Entrezgene)	CAPN6	GO:0048471	perinuclear region of cytoplasm	Cellular Component	protein_coding	calpain 6 [Source	1
	12579647	12620443	NCBI gene (formerly Entrezgene)	CAPN6	GO:0004198	calcium-dependent cysteine-type endopeptidase activity	Molecular Function	protein_coding	calpain 6 [Source	1
	12579647	12620443	NCBI gene (formerly Entrezgene)	CAPN6	GO:0008017	microtubule binding	Molecular Function	protein_coding	calpain 6 [Source	1
1	72046917	72070682	NCBI gene (formerly Entrezgene)	CASQ2	GO:0002027	regulation of heart rate	Biological Process	protein_coding	calsequestrin 2 [Source	1
	72046917	72070682	NCBI gene (formerly Entrezgene)	CASQ2	GO:0010649	regulation of cell communication by electrical coupling	Biological Process	protein_coding	calsequestrin 2 [Source	1
	72046917	72070682	NCBI gene (formerly Entrezgene)	CASQ2	GO:0010881	regulation of cardiac muscle contraction by regulation of the release of sequestered calcium ion	Biological Process	protein_coding	calsequestrin 2 [Source	1
	72046917	72070682	NCBI gene (formerly Entrezgene)	CASQ2	GO:0051208	sequestering of calcium ion	Biological Process	protein_coding	calsequestrin 2 [Source	1
	72046917	72070682	NCBI gene (formerly Entrezgene)	CASQ2	GO:0051258	protein polymerization	Biological Process	protein_coding	calsequestrin 2 [Source	1
	72046917	72070682	NCBI gene (formerly Entrezgene)	CASQ2	GO:0060048	cardiac muscle contraction	Biological Process	protein_coding	calsequestrin 2 [Source	1
	72046917	72070682	NCBI gene (formerly Entrezgene)	CASQ2	GO:0071313	cellular response to caffeine	Biological Process	protein_coding	calsequestrin 2 [Source	1
	72046917	72070682	NCBI gene (formerly Entrezgene)	CASQ2	GO:0030018	Z disc	Cellular Component	protein_coding	calsequestrin 2 [Source	1
	72046917	72070682	NCBI gene (formerly Entrezgene)	CASQ2	GO:0033018	sarcoplasmic reticulum lumen	Cellular Component	protein_coding	calsequestrin 2 [Source	1
	72046917	72070682	NCBI gene (formerly Entrezgene)	CASQ2	GO:0005509	calcium ion binding	Molecular Function	protein_coding	calsequestrin 2 [Source	1
	72046917	72070682	NCBI gene (formerly Entrezgene)	CASQ2	GO:0048306	calcium-dependent protein binding	Molecular Function	protein_coding	calsequestrin 2 [Source	1
	72046917	72070682	NCBI gene (formerly Entrezgene)	CASQ2	GO:0140314	calcium ion sequestering activity	Molecular Function	protein_coding	calsequestrin 2 [Source	1
11	16508456	16519260	NCBI gene (formerly Entrezgene)	CBFA2T3	GO:0001666	response to hypoxia	Biological Process	protein_coding	CBFA2/RUNX1 partner transcriptional co-repressor 3 [Source	-1
	16508456	16519260	NCBI gene (formerly Entrezgene)	CBFA2T3	GO:0006351	DNA-templated transcription	Biological Process	protein_coding	CBFA2/RUNX1 partner transcriptional co-repressor 3 [Source	-1
	16508456	16519260	NCBI gene (formerly Entrezgene)	CBFA2T3	GO:0008285	negative regulation of cell population proliferation	Biological Process	protein_coding	CBFA2/RUNX1 partner transcriptional co-repressor 3 [Source	-1
	16508456	16519260	NCBI gene (formerly Entrezgene)	CBFA2T3	GO:0030851	granulocyte differentiation	Biological Process	protein_coding	CBFA2/RUNX1 partner transcriptional co-repressor 3 [Source	-1
	16508456	16519260	NCBI gene (formerly Entrezgene)	CBFA2T3	GO:0032436	positive regulation of proteasomal ubiquitin-dependent protein catabolic process	Biological Process	protein_coding	CBFA2/RUNX1 partner transcriptional co-repressor 3 [Source	-1
	16508456	16519260	NCBI gene (formerly Entrezgene)	CBFA2T3	GO:0045820	negative regulation of glycolytic process	Biological Process	protein_coding	CBFA2/RUNX1 partner transcriptional co-repressor 3 [Source	-1
	16508456	16519260	NCBI gene (formerly Entrezgene)	CBFA2T3	GO:0045892	negative regulation of DNA-templated transcription	Biological Process	protein_coding	CBFA2/RUNX1 partner transcriptional co-repressor 3 [Source	-1
	16508456	16519260	NCBI gene (formerly Entrezgene)	CBFA2T3	GO:1903715	regulation of aerobic respiration	Biological Process	protein_coding	CBFA2/RUNX1 partner transcriptional co-repressor 3 [Source	-1
	16508456	16519260	NCBI gene (formerly Entrezgene)	CBFA2T3	GO:0005634	nucleus	Cellular Component	protein_coding	CBFA2/RUNX1 partner transcriptional co-repressor 3 [Source	-1
	16508456	16519260	NCBI gene (formerly Entrezgene)	CBFA2T3	GO:0005654	nucleoplasm	Cellular Component	protein_coding	CBFA2/RUNX1 partner transcriptional co-repressor 3 [Source	-1
	16508456	16519260	NCBI gene (formerly Entrezgene)	CBFA2T3	GO:0003714	transcription corepressor activity	Molecular Function	protein_coding	CBFA2/RUNX1 partner transcriptional co-repressor 3 [Source	-1
	16508456	16519260	NCBI gene (formerly Entrezgene)	CBFA2T3	GO:0046872	metal ion binding	Molecular Function	protein_coding	CBFA2/RUNX1 partner transcriptional co-repressor 3 [Source	-1
24	3602244	3632569	NCBI gene (formerly Entrezgene)	CBL	GO:0006511	ubiquitin-dependent protein catabolic process	Biological Process	protein_coding	Cbl proto-oncogene [Source	-1
	3602244	3632569	NCBI gene (formerly Entrezgene)	CBL	GO:0007166	cell surface receptor signaling pathway	Biological Process	protein_coding	Cbl proto-oncogene [Source	-1
	3602244	3632569	NCBI gene (formerly Entrezgene)	CBL	GO:0007175	negative regulation of epidermal growth factor-activated receptor activity	Biological Process	protein_coding	Cbl proto-oncogene [Source	-1
	3602244	3632569	NCBI gene (formerly Entrezgene)	CBL	GO:0016567	protein ubiquitination	Biological Process	protein_coding	Cbl proto-oncogene [Source	-1
	3602244	3632569	NCBI gene (formerly Entrezgene)	CBL	GO:0023051	regulation of signaling	Biological Process	protein_coding	Cbl proto-oncogene [Source	-1
	3602244	3632569	NCBI gene (formerly Entrezgene)	CBL	GO:0032487	regulation of Rap protein signal transduction	Biological Process	protein_coding	Cbl proto-oncogene [Source	-1
	3602244	3632569	NCBI gene (formerly Entrezgene)	CBL	GO:0042059	negative regulation of epidermal growth factor receptor signaling pathway	Biological Process	protein_coding	Cbl proto-oncogene [Source	-1
	3602244	3632569	NCBI gene (formerly Entrezgene)	CBL	GO:0043066	negative regulation of apoptotic process	Biological Process	protein_coding	Cbl proto-oncogene [Source	-1
	3602244	3632569	NCBI gene (formerly Entrezgene)	CBL	GO:0048260	positive regulation of receptor-mediated endocytosis	Biological Process	protein_coding	Cbl proto-oncogene [Source	-1
	3602244	3632569	NCBI gene (formerly Entrezgene)	CBL	GO:0051897	positive regulation of phosphatidylinositol 3-kinase/protein kinase B signal transduction	Biological Process	protein_coding	Cbl proto-oncogene [Source	-1
	3602244	3632569	NCBI gene (formerly Entrezgene)	CBL	GO:0070086	ubiquitin-dependent endocytosis	Biological Process	protein_coding	Cbl proto-oncogene [Source	-1
	3602244	3632569	NCBI gene (formerly Entrezgene)	CBL	GO:2000583	regulation of platelet-derived growth factor receptor-alpha signaling pathway	Biological Process	protein_coding	Cbl proto-oncogene [Source	-1
	3602244	3632569	NCBI gene (formerly Entrezgene)	CBL	GO:0005794	Golgi apparatus	Cellular Component	protein_coding	Cbl proto-oncogene [Source	-1
	3602244	3632569	NCBI gene (formerly Entrezgene)	CBL	GO:0005829	cytosol	Cellular Component	protein_coding	Cbl proto-oncogene [Source	-1
	3602244	3632569	NCBI gene (formerly Entrezgene)	CBL	GO:0005886	plasma membrane	Cellular Component	protein_coding	Cbl proto-oncogene [Source	-1
	3602244	3632569	NCBI gene (formerly Entrezgene)	CBL	GO:0005929	cilium	Cellular Component	protein_coding	Cbl proto-oncogene [Source	-1
	3602244	3632569	NCBI gene (formerly Entrezgene)	CBL	GO:0016600	flotillin complex	Cellular Component	protein_coding	Cbl proto-oncogene [Source	-1
	3602244	3632569	NCBI gene (formerly Entrezgene)	CBL	GO:0045121	membrane raft	Cellular Component	protein_coding	Cbl proto-oncogene [Source	-1
	3602244	3632569	NCBI gene (formerly Entrezgene)	CBL	GO:0001784	phosphotyrosine residue binding	Molecular Function	protein_coding	Cbl proto-oncogene [Source	-1
	3602244	3632569	NCBI gene (formerly Entrezgene)	CBL	GO:0005509	calcium ion binding	Molecular Function	protein_coding	Cbl proto-oncogene [Source	-1
	3602244	3632569	NCBI gene (formerly Entrezgene)	CBL	GO:0017124	SH3 domain binding	Molecular Function	protein_coding	Cbl proto-oncogene [Source	-1
	3602244	3632569	NCBI gene (formerly Entrezgene)	CBL	GO:0030971	receptor tyrosine kinase binding	Molecular Function	protein_coding	Cbl proto-oncogene [Source	-1
	3602244	3632569	NCBI gene (formerly Entrezgene)	CBL	GO:0046875	ephrin receptor binding	Molecular Function	protein_coding	Cbl proto-oncogene [Source	-1
	3602244	3632569	NCBI gene (formerly Entrezgene)	CBL	GO:0061630	ubiquitin protein ligase activity	Molecular Function	protein_coding	Cbl proto-oncogene [Source	-1
1	11442279	11471072	NCBI gene (formerly Entrezgene)	CCDC146	GO:0000902	cell morphogenesis	Biological Process	protein_coding	coiled-coil domain containing 146 [Source	-1
	11442279	11471072	NCBI gene (formerly Entrezgene)	CCDC146	GO:0006997	nucleus organization	Biological Process	protein_coding	coiled-coil domain containing 146 [Source	-1
	11442279	11471072	NCBI gene (formerly Entrezgene)	CCDC146	GO:0007288	sperm axoneme assembly	Biological Process	protein_coding	coiled-coil domain containing 146 [Source	-1
	11442279	11471072	NCBI gene (formerly Entrezgene)	CCDC146	GO:0007338	single fertilization	Biological Process	protein_coding	coiled-coil domain containing 146 [Source	-1
	11442279	11471072	NCBI gene (formerly Entrezgene)	CCDC146	GO:0010467	gene expression	Biological Process	protein_coding	coiled-coil domain containing 146 [Source	-1
	11442279	11471072	NCBI gene (formerly Entrezgene)	CCDC146	GO:1905198	manchette assembly	Biological Process	protein_coding	coiled-coil domain containing 146 [Source	-1
	11442279	11471072	NCBI gene (formerly Entrezgene)	CCDC146	GO:0005813	centrosome	Cellular Component	protein_coding	coiled-coil domain containing 146 [Source	-1
	11442279	11471072	NCBI gene (formerly Entrezgene)	CCDC146	GO:0005814	centriole	Cellular Component	protein_coding	coiled-coil domain containing 146 [Source	-1
	11442279	11471072	NCBI gene (formerly Entrezgene)	CCDC146	GO:0005856	cytoskeleton	Cellular Component	protein_coding	coiled-coil domain containing 146 [Source	-1
	11442279	11471072	NCBI gene (formerly Entrezgene)	CCDC146	GO:0005930	axoneme	Cellular Component	protein_coding	coiled-coil domain containing 146 [Source	-1
	11442279	11471072	NCBI gene (formerly Entrezgene)	CCDC146	GO:0030496	midbody	Cellular Component	protein_coding	coiled-coil domain containing 146 [Source	-1
	11442279	11471072	NCBI gene (formerly Entrezgene)	CCDC146	GO:0036064	ciliary basal body	Cellular Component	protein_coding	coiled-coil domain containing 146 [Source	-1
	11442279	11471072	NCBI gene (formerly Entrezgene)	CCDC146	GO:0036126	sperm flagellum	Cellular Component	protein_coding	coiled-coil domain containing 146 [Source	-1
	11442279	11471072	NCBI gene (formerly Entrezgene)	CCDC146	GO:0120212	sperm head-tail coupling apparatus	Cellular Component	protein_coding	coiled-coil domain containing 146 [Source	-1
	11442279	11471072	NCBI gene (formerly Entrezgene)	CCDC146	GO:0044877	protein-containing complex binding	Molecular Function	protein_coding	coiled-coil domain containing 146 [Source	-1
5	43674532	43765101	NCBI gene (formerly Entrezgene)	CCDC85C	GO:0005912	adherens junction	Cellular Component	protein_coding	coiled-coil domain containing 85C [Source	-1
	43674532	43765101	NCBI gene (formerly Entrezgene)	CCDC85C	GO:0005923	bicellular tight junction	Cellular Component	protein_coding	coiled-coil domain containing 85C [Source	-1
	43674532	43765101	NCBI gene (formerly Entrezgene)	CCDC85C	GO:0043296	apical junction complex	Cellular Component	protein_coding	coiled-coil domain containing 85C [Source	-1
3	7399361	7464910	NCBI gene (formerly Entrezgene)	CCDC88A	GO:0007264	small GTPase-mediated signal transduction	Biological Process	protein_coding	coiled-coil domain containing 88A [Source	1
	7399361	7464910	NCBI gene (formerly Entrezgene)	CCDC88A	GO:0016477	cell migration	Biological Process	protein_coding	coiled-coil domain containing 88A [Source	1
	7399361	7464910	NCBI gene (formerly Entrezgene)	CCDC88A	GO:0030032	lamellipodium assembly	Biological Process	protein_coding	coiled-coil domain containing 88A [Source	1
	7399361	7464910	NCBI gene (formerly Entrezgene)	CCDC88A	GO:0030705	cytoskeleton-dependent intracellular transport	Biological Process	protein_coding	coiled-coil domain containing 88A [Source	1
	7399361	7464910	NCBI gene (formerly Entrezgene)	CCDC88A	GO:0031122	cytoplasmic microtubule organization	Biological Process	protein_coding	coiled-coil domain containing 88A [Source	1
	7399361	7464910	NCBI gene (formerly Entrezgene)	CCDC88A	GO:0045724	positive regulation of cilium assembly	Biological Process	protein_coding	coiled-coil domain containing 88A [Source	1
	7399361	7464910	NCBI gene (formerly Entrezgene)	CCDC88A	GO:0045742	positive regulation of epidermal growth factor receptor signaling pathway	Biological Process	protein_coding	coiled-coil domain containing 88A [Source	1
	7399361	7464910	NCBI gene (formerly Entrezgene)	CCDC88A	GO:0051496	positive regulation of stress fiber assembly	Biological Process	protein_coding	coiled-coil domain containing 88A [Source	1
	7399361	7464910	NCBI gene (formerly Entrezgene)	CCDC88A	GO:0061024	membrane organization	Biological Process	protein_coding	coiled-coil domain containing 88A [Source	1
	7399361	7464910	NCBI gene (formerly Entrezgene)	CCDC88A	GO:0072660	maintenance of protein location in plasma membrane	Biological Process	protein_coding	coiled-coil domain containing 88A [Source	1
	7399361	7464910	NCBI gene (formerly Entrezgene)	CCDC88A	GO:1903566	positive regulation of protein localization to cilium	Biological Process	protein_coding	coiled-coil domain containing 88A [Source	1
	7399361	7464910	NCBI gene (formerly Entrezgene)	CCDC88A	GO:0005737	cytoplasm	Cellular Component	protein_coding	coiled-coil domain containing 88A [Source	1
	7399361	7464910	NCBI gene (formerly Entrezgene)	CCDC88A	GO:0005783	endoplasmic reticulum	Cellular Component	protein_coding	coiled-coil domain containing 88A [Source	1
	7399361	7464910	NCBI gene (formerly Entrezgene)	CCDC88A	GO:0005794	Golgi apparatus	Cellular Component	protein_coding	coiled-coil domain containing 88A [Source	1
	7399361	7464910	NCBI gene (formerly Entrezgene)	CCDC88A	GO:0005813	centrosome	Cellular Component	protein_coding	coiled-coil domain containing 88A [Source	1
	7399361	7464910	NCBI gene (formerly Entrezgene)	CCDC88A	GO:0005814	centriole	Cellular Component	protein_coding	coiled-coil domain containing 88A [Source	1
	7399361	7464910	NCBI gene (formerly Entrezgene)	CCDC88A	GO:0005829	cytosol	Cellular Component	protein_coding	coiled-coil domain containing 88A [Source	1
	7399361	7464910	NCBI gene (formerly Entrezgene)	CCDC88A	GO:0005886	plasma membrane	Cellular Component	protein_coding	coiled-coil domain containing 88A [Source	1
	7399361	7464910	NCBI gene (formerly Entrezgene)	CCDC88A	GO:0030027	lamellipodium	Cellular Component	protein_coding	coiled-coil domain containing 88A [Source	1
	7399361	7464910	NCBI gene (formerly Entrezgene)	CCDC88A	GO:0031410	cytoplasmic vesicle	Cellular Component	protein_coding	coiled-coil domain containing 88A [Source	1
	7399361	7464910	NCBI gene (formerly Entrezgene)	CCDC88A	GO:0036064	ciliary basal body	Cellular Component	protein_coding	coiled-coil domain containing 88A [Source	1
	7399361	7464910	NCBI gene (formerly Entrezgene)	CCDC88A	GO:0001965	G-protein alpha-subunit binding	Molecular Function	protein_coding	coiled-coil domain containing 88A [Source	1
	7399361	7464910	NCBI gene (formerly Entrezgene)	CCDC88A	GO:0003779	actin binding	Molecular Function	protein_coding	coiled-coil domain containing 88A [Source	1
	7399361	7464910	NCBI gene (formerly Entrezgene)	CCDC88A	GO:0005080	protein kinase C binding	Molecular Function	protein_coding	coiled-coil domain containing 88A [Source	1
	7399361	7464910	NCBI gene (formerly Entrezgene)	CCDC88A	GO:0005085	guanyl-nucleotide exchange factor activity	Molecular Function	protein_coding	coiled-coil domain containing 88A [Source	1
	7399361	7464910	NCBI gene (formerly Entrezgene)	CCDC88A	GO:0005092	GDP-dissociation inhibitor activity	Molecular Function	protein_coding	coiled-coil domain containing 88A [Source	1
	7399361	7464910	NCBI gene (formerly Entrezgene)	CCDC88A	GO:0005154	epidermal growth factor receptor binding	Molecular Function	protein_coding	coiled-coil domain containing 88A [Source	1
	7399361	7464910	NCBI gene (formerly Entrezgene)	CCDC88A	GO:0005158	insulin receptor binding	Molecular Function	protein_coding	coiled-coil domain containing 88A [Source	1
	7399361	7464910	NCBI gene (formerly Entrezgene)	CCDC88A	GO:0008017	microtubule binding	Molecular Function	protein_coding	coiled-coil domain containing 88A [Source	1
	7399361	7464910	NCBI gene (formerly Entrezgene)	CCDC88A	GO:0035091	phosphatidylinositol binding	Molecular Function	protein_coding	coiled-coil domain containing 88A [Source	1
	7399361	7464910	NCBI gene (formerly Entrezgene)	CCDC88A	GO:0042169	SH2 domain binding	Molecular Function	protein_coding	coiled-coil domain containing 88A [Source	1
	7399361	7464910	NCBI gene (formerly Entrezgene)	CCDC88A	GO:0042803	protein homodimerization activity	Molecular Function	protein_coding	coiled-coil domain containing 88A [Source	1
	7399361	7464910	NCBI gene (formerly Entrezgene)	CCDC88A	GO:0043184	vascular endothelial growth factor receptor 2 binding	Molecular Function	protein_coding	coiled-coil domain containing 88A [Source	1
	7399361	7464910	NCBI gene (formerly Entrezgene)	CCDC88A	GO:0043422	protein kinase B binding	Molecular Function	protein_coding	coiled-coil domain containing 88A [Source	1
	7399361	7464910	NCBI gene (formerly Entrezgene)	CCDC88A	GO:0051959	dynein light intermediate chain binding	Molecular Function	protein_coding	coiled-coil domain containing 88A [Source	1
1	154342901	154348076	NCBI gene (formerly Entrezgene)	CCNA1	GO:0000079	regulation of cyclin-dependent protein serine/threonine kinase activity	Biological Process	protein_coding	cyclin A1 [Source	-1
	154342901	154348076	NCBI gene (formerly Entrezgene)	CCNA1	GO:0044772	mitotic cell cycle phase transition	Biological Process	protein_coding	cyclin A1 [Source	-1
	154342901	154348076	NCBI gene (formerly Entrezgene)	CCNA1	GO:0051301	cell division	Biological Process	protein_coding	cyclin A1 [Source	-1
	154342901	154348076	NCBI gene (formerly Entrezgene)	CCNA1	GO:0005634	nucleus	Cellular Component	protein_coding	cyclin A1 [Source	-1
	154342901	154348076	NCBI gene (formerly Entrezgene)	CCNA1	GO:0005737	cytoplasm	Cellular Component	protein_coding	cyclin A1 [Source	-1
	154342901	154348076	NCBI gene (formerly Entrezgene)	CCNA1	GO:0015630	microtubule cytoskeleton	Cellular Component	protein_coding	cyclin A1 [Source	-1
	154342901	154348076	NCBI gene (formerly Entrezgene)	CCNA1	GO:0097123	cyclin A1-CDK2 complex	Cellular Component	protein_coding	cyclin A1 [Source	-1
	154342901	154348076	NCBI gene (formerly Entrezgene)	CCNA1	GO:0097124	cyclin A2-CDK2 complex	Cellular Component	protein_coding	cyclin A1 [Source	-1
	154342901	154348076	NCBI gene (formerly Entrezgene)	CCNA1	GO:0016538	cyclin-dependent protein serine/threonine kinase regulator activity	Molecular Function	protein_coding	cyclin A1 [Source	-1
5	43660745	43671777	NCBI gene (formerly Entrezgene)	CCNK	GO:0006357	regulation of transcription by RNA polymerase II	Biological Process	protein_coding	cyclin K [Source	1
	43660745	43671777	NCBI gene (formerly Entrezgene)	CCNK	GO:0006366	transcription by RNA polymerase II	Biological Process	protein_coding	cyclin K [Source	1
	43660745	43671777	NCBI gene (formerly Entrezgene)	CCNK	GO:0006974	DNA damage response	Biological Process	protein_coding	cyclin K [Source	1
	43660745	43671777	NCBI gene (formerly Entrezgene)	CCNK	GO:0009966	regulation of signal transduction	Biological Process	protein_coding	cyclin K [Source	1
	43660745	43671777	NCBI gene (formerly Entrezgene)	CCNK	GO:0032786	positive regulation of DNA-templated transcription	Biological Process	protein_coding	cyclin K [Source	1
	43660745	43671777	NCBI gene (formerly Entrezgene)	CCNK	GO:0032968	positive regulation of transcription elongation by RNA polymerase II	Biological Process	protein_coding	cyclin K [Source	1
	43660745	43671777	NCBI gene (formerly Entrezgene)	CCNK	GO:0044828	negative regulation by host of viral genome replication	Biological Process	protein_coding	cyclin K [Source	1
	43660745	43671777	NCBI gene (formerly Entrezgene)	CCNK	GO:0002944	cyclin K-CDK12 complex	Cellular Component	protein_coding	cyclin K [Source	1
	43660745	43671777	NCBI gene (formerly Entrezgene)	CCNK	GO:0002945	cyclin K-CDK13 complex	Cellular Component	protein_coding	cyclin K [Source	1
	43660745	43671777	NCBI gene (formerly Entrezgene)	CCNK	GO:0005634	nucleus	Cellular Component	protein_coding	cyclin K [Source	1
	43660745	43671777	NCBI gene (formerly Entrezgene)	CCNK	GO:0005654	nucleoplasm	Cellular Component	protein_coding	cyclin K [Source	1
	43660745	43671777	NCBI gene (formerly Entrezgene)	CCNK	GO:0008024	cyclin/CDK positive transcription elongation factor complex	Cellular Component	protein_coding	cyclin K [Source	1
	43660745	43671777	NCBI gene (formerly Entrezgene)	CCNK	GO:0004693	cyclin-dependent protein serine/threonine kinase activity	Molecular Function	protein_coding	cyclin K [Source	1
	43660745	43671777	NCBI gene (formerly Entrezgene)	CCNK	GO:0008353	RNA polymerase II CTD heptapeptide repeat kinase activity	Molecular Function	protein_coding	cyclin K [Source	1
	43660745	43671777	NCBI gene (formerly Entrezgene)	CCNK	GO:0016538	cyclin-dependent protein serine/threonine kinase regulator activity	Molecular Function	protein_coding	cyclin K [Source	1
	43660745	43671777	NCBI gene (formerly Entrezgene)	CCNK	GO:0019901	protein kinase binding	Molecular Function	protein_coding	cyclin K [Source	1
	43660745	43671777	NCBI gene (formerly Entrezgene)	CCNK	GO:0061575	cyclin-dependent protein serine/threonine kinase activator activity	Molecular Function	protein_coding	cyclin K [Source	1
6	292046	428351	NCBI gene (formerly Entrezgene)	CCSER2	GO:0001578	microtubule bundle formation	Biological Process	protein_coding	coiled-coil serine rich protein 2 [Source	1
	292046	428351	NCBI gene (formerly Entrezgene)	CCSER2	GO:0015630	microtubule cytoskeleton	Cellular Component	protein_coding	coiled-coil serine rich protein 2 [Source	1
	292046	428351	NCBI gene (formerly Entrezgene)	CCSER2	GO:0008017	microtubule binding	Molecular Function	protein_coding	coiled-coil serine rich protein 2 [Source	1
2	52185589	52192939	NCBI gene (formerly Entrezgene)	CCT5	GO:0006457	protein folding	Biological Process	protein_coding	chaperonin containing TCP1 subunit 5 [Source	1
	52185589	52192939	NCBI gene (formerly Entrezgene)	CCT5	GO:0007339	binding of sperm to zona pellucida	Biological Process	protein_coding	chaperonin containing TCP1 subunit 5 [Source	1
	52185589	52192939	NCBI gene (formerly Entrezgene)	CCT5	GO:0009615	response to virus	Biological Process	protein_coding	chaperonin containing TCP1 subunit 5 [Source	1
	52185589	52192939	NCBI gene (formerly Entrezgene)	CCT5	GO:0032212	positive regulation of telomere maintenance via telomerase	Biological Process	protein_coding	chaperonin containing TCP1 subunit 5 [Source	1
	52185589	52192939	NCBI gene (formerly Entrezgene)	CCT5	GO:0050821	protein stabilization	Biological Process	protein_coding	chaperonin containing TCP1 subunit 5 [Source	1
	52185589	52192939	NCBI gene (formerly Entrezgene)	CCT5	GO:0051086	chaperone mediated protein folding independent of cofactor	Biological Process	protein_coding	chaperonin containing TCP1 subunit 5 [Source	1
	52185589	52192939	NCBI gene (formerly Entrezgene)	CCT5	GO:0005813	centrosome	Cellular Component	protein_coding	chaperonin containing TCP1 subunit 5 [Source	1
	52185589	52192939	NCBI gene (formerly Entrezgene)	CCT5	GO:0005832	chaperonin-containing T-complex	Cellular Component	protein_coding	chaperonin containing TCP1 subunit 5 [Source	1
	52185589	52192939	NCBI gene (formerly Entrezgene)	CCT5	GO:0005874	microtubule	Cellular Component	protein_coding	chaperonin containing TCP1 subunit 5 [Source	1
	52185589	52192939	NCBI gene (formerly Entrezgene)	CCT5	GO:0016020	membrane	Cellular Component	protein_coding	chaperonin containing TCP1 subunit 5 [Source	1
	52185589	52192939	NCBI gene (formerly Entrezgene)	CCT5	GO:0044297	cell body	Cellular Component	protein_coding	chaperonin containing TCP1 subunit 5 [Source	1
	52185589	52192939	NCBI gene (formerly Entrezgene)	CCT5	GO:0003730	mRNA 3'-UTR binding	Molecular Function	protein_coding	chaperonin containing TCP1 subunit 5 [Source	1
	52185589	52192939	NCBI gene (formerly Entrezgene)	CCT5	GO:0005524	ATP binding	Molecular Function	protein_coding	chaperonin containing TCP1 subunit 5 [Source	1
	52185589	52192939	NCBI gene (formerly Entrezgene)	CCT5	GO:0016887	ATP hydrolysis activity	Molecular Function	protein_coding	chaperonin containing TCP1 subunit 5 [Source	1
	52185589	52192939	NCBI gene (formerly Entrezgene)	CCT5	GO:0031681	G-protein beta-subunit binding	Molecular Function	protein_coding	chaperonin containing TCP1 subunit 5 [Source	1
	52185589	52192939	NCBI gene (formerly Entrezgene)	CCT5	GO:0048027	mRNA 5'-UTR binding	Molecular Function	protein_coding	chaperonin containing TCP1 subunit 5 [Source	1
	52185589	52192939	NCBI gene (formerly Entrezgene)	CCT5	GO:0048487	beta-tubulin binding	Molecular Function	protein_coding	chaperonin containing TCP1 subunit 5 [Source	1
	52185589	52192939	NCBI gene (formerly Entrezgene)	CCT5	GO:0051082	unfolded protein binding	Molecular Function	protein_coding	chaperonin containing TCP1 subunit 5 [Source	1
	52185589	52192939	NCBI gene (formerly Entrezgene)	CCT5	GO:0140662	ATP-dependent protein folding chaperone	Molecular Function	protein_coding	chaperonin containing TCP1 subunit 5 [Source	1
4	81263088	81272238	NCBI gene (formerly Entrezgene)	CCT7	GO:0006457	protein folding	Biological Process	protein_coding	chaperonin containing TCP1 subunit 7 [Source	-1
	81263088	81272238	NCBI gene (formerly Entrezgene)	CCT7	GO:0007339	binding of sperm to zona pellucida	Biological Process	protein_coding	chaperonin containing TCP1 subunit 7 [Source	-1
	81263088	81272238	NCBI gene (formerly Entrezgene)	CCT7	GO:0032212	positive regulation of telomere maintenance via telomerase	Biological Process	protein_coding	chaperonin containing TCP1 subunit 7 [Source	-1
	81263088	81272238	NCBI gene (formerly Entrezgene)	CCT7	GO:0050821	protein stabilization	Biological Process	protein_coding	chaperonin containing TCP1 subunit 7 [Source	-1
	81263088	81272238	NCBI gene (formerly Entrezgene)	CCT7	GO:0051086	chaperone mediated protein folding independent of cofactor	Biological Process	protein_coding	chaperonin containing TCP1 subunit 7 [Source	-1
	81263088	81272238	NCBI gene (formerly Entrezgene)	CCT7	GO:0005832	chaperonin-containing T-complex	Cellular Component	protein_coding	chaperonin containing TCP1 subunit 7 [Source	-1
	81263088	81272238	NCBI gene (formerly Entrezgene)	CCT7	GO:0005874	microtubule	Cellular Component	protein_coding	chaperonin containing TCP1 subunit 7 [Source	-1
	81263088	81272238	NCBI gene (formerly Entrezgene)	CCT7	GO:0044297	cell body	Cellular Component	protein_coding	chaperonin containing TCP1 subunit 7 [Source	-1
	81263088	81272238	NCBI gene (formerly Entrezgene)	CCT7	GO:0005524	ATP binding	Molecular Function	protein_coding	chaperonin containing TCP1 subunit 7 [Source	-1
	81263088	81272238	NCBI gene (formerly Entrezgene)	CCT7	GO:0016887	ATP hydrolysis activity	Molecular Function	protein_coding	chaperonin containing TCP1 subunit 7 [Source	-1
	81263088	81272238	NCBI gene (formerly Entrezgene)	CCT7	GO:0042802	identical protein binding	Molecular Function	protein_coding	chaperonin containing TCP1 subunit 7 [Source	-1
	81263088	81272238	NCBI gene (formerly Entrezgene)	CCT7	GO:0051082	unfolded protein binding	Molecular Function	protein_coding	chaperonin containing TCP1 subunit 7 [Source	-1
	81263088	81272238	NCBI gene (formerly Entrezgene)	CCT7	GO:0140662	ATP-dependent protein folding chaperone	Molecular Function	protein_coding	chaperonin containing TCP1 subunit 7 [Source	-1
1	151341469	151350519	NCBI gene (formerly Entrezgene)	CDADC1	GO:0006226	dUMP biosynthetic process	Biological Process	protein_coding	cytidine and dCMP deaminase domain containing 1 [Source	1
	151341469	151350519	NCBI gene (formerly Entrezgene)	CDADC1	GO:0006231	dTMP biosynthetic process	Biological Process	protein_coding	cytidine and dCMP deaminase domain containing 1 [Source	1
	151341469	151350519	NCBI gene (formerly Entrezgene)	CDADC1	GO:0009972	cytidine deamination	Biological Process	protein_coding	cytidine and dCMP deaminase domain containing 1 [Source	1
	151341469	151350519	NCBI gene (formerly Entrezgene)	CDADC1	GO:0070383	DNA cytosine deamination	Biological Process	protein_coding	cytidine and dCMP deaminase domain containing 1 [Source	1
	151341469	151350519	NCBI gene (formerly Entrezgene)	CDADC1	GO:0005634	nucleus	Cellular Component	protein_coding	cytidine and dCMP deaminase domain containing 1 [Source	1
	151341469	151350519	NCBI gene (formerly Entrezgene)	CDADC1	GO:0005737	cytoplasm	Cellular Component	protein_coding	cytidine and dCMP deaminase domain containing 1 [Source	1
	151341469	151350519	NCBI gene (formerly Entrezgene)	CDADC1	GO:0004126	cytidine deaminase activity	Molecular Function	protein_coding	cytidine and dCMP deaminase domain containing 1 [Source	1
	151341469	151350519	NCBI gene (formerly Entrezgene)	CDADC1	GO:0004132	dCMP deaminase activity	Molecular Function	protein_coding	cytidine and dCMP deaminase domain containing 1 [Source	1
	151341469	151350519	NCBI gene (formerly Entrezgene)	CDADC1	GO:0008270	zinc ion binding	Molecular Function	protein_coding	cytidine and dCMP deaminase domain containing 1 [Source	1
	151341469	151350519	NCBI gene (formerly Entrezgene)	CDADC1	GO:0042803	protein homodimerization activity	Molecular Function	protein_coding	cytidine and dCMP deaminase domain containing 1 [Source	1
	151341469	151350519	NCBI gene (formerly Entrezgene)	CDADC1	GO:0061676	importin-alpha family protein binding	Molecular Function	protein_coding	cytidine and dCMP deaminase domain containing 1 [Source	1
25	2208370	2208888	NCBI gene (formerly Entrezgene)	CDC42SE1	GO:0008360	regulation of cell shape	Biological Process	protein_coding	CDC42 small effector 1 [Source	-1
	2208370	2208888	NCBI gene (formerly Entrezgene)	CDC42SE1	GO:0035023	regulation of Rho protein signal transduction	Biological Process	protein_coding	CDC42 small effector 1 [Source	-1
	2208370	2208888	NCBI gene (formerly Entrezgene)	CDC42SE1	GO:0005856	cytoskeleton	Cellular Component	protein_coding	CDC42 small effector 1 [Source	-1
	2208370	2208888	NCBI gene (formerly Entrezgene)	CDC42SE1	GO:0005886	plasma membrane	Cellular Component	protein_coding	CDC42 small effector 1 [Source	-1
	2208370	2208888	NCBI gene (formerly Entrezgene)	CDC42SE1	GO:0030054	cell junction	Cellular Component	protein_coding	CDC42 small effector 1 [Source	-1
	2208370	2208888	NCBI gene (formerly Entrezgene)	CDC42SE1	GO:0031267	small GTPase binding	Molecular Function	protein_coding	CDC42 small effector 1 [Source	-1
11	16581275	16586879	NCBI gene (formerly Entrezgene)	CDH15	GO:0000902	cell morphogenesis	Biological Process	protein_coding	cadherin 15 [Source	1
	16581275	16586879	NCBI gene (formerly Entrezgene)	CDH15	GO:0007043	cell-cell junction assembly	Biological Process	protein_coding	cadherin 15 [Source	1
	16581275	16586879	NCBI gene (formerly Entrezgene)	CDH15	GO:0007156	homophilic cell adhesion via plasma membrane adhesion molecules	Biological Process	protein_coding	cadherin 15 [Source	1
	16581275	16586879	NCBI gene (formerly Entrezgene)	CDH15	GO:0007275	multicellular organism development	Biological Process	protein_coding	cadherin 15 [Source	1
	16581275	16586879	NCBI gene (formerly Entrezgene)	CDH15	GO:0016339	calcium-dependent cell-cell adhesion via plasma membrane cell adhesion molecules	Biological Process	protein_coding	cadherin 15 [Source	1
	16581275	16586879	NCBI gene (formerly Entrezgene)	CDH15	GO:0016477	cell migration	Biological Process	protein_coding	cadherin 15 [Source	1
	16581275	16586879	NCBI gene (formerly Entrezgene)	CDH15	GO:0034332	adherens junction organization	Biological Process	protein_coding	cadherin 15 [Source	1
	16581275	16586879	NCBI gene (formerly Entrezgene)	CDH15	GO:0044331	cell-cell adhesion mediated by cadherin	Biological Process	protein_coding	cadherin 15 [Source	1
	16581275	16586879	NCBI gene (formerly Entrezgene)	CDH15	GO:0005794	Golgi apparatus	Cellular Component	protein_coding	cadherin 15 [Source	1
	16581275	16586879	NCBI gene (formerly Entrezgene)	CDH15	GO:0005886	plasma membrane	Cellular Component	protein_coding	cadherin 15 [Source	1
	16581275	16586879	NCBI gene (formerly Entrezgene)	CDH15	GO:0005901	caveola	Cellular Component	protein_coding	cadherin 15 [Source	1
	16581275	16586879	NCBI gene (formerly Entrezgene)	CDH15	GO:0005912	adherens junction	Cellular Component	protein_coding	cadherin 15 [Source	1
	16581275	16586879	NCBI gene (formerly Entrezgene)	CDH15	GO:0016342	catenin complex	Cellular Component	protein_coding	cadherin 15 [Source	1
	16581275	16586879	NCBI gene (formerly Entrezgene)	CDH15	GO:0031594	neuromuscular junction	Cellular Component	protein_coding	cadherin 15 [Source	1
	16581275	16586879	NCBI gene (formerly Entrezgene)	CDH15	GO:0005509	calcium ion binding	Molecular Function	protein_coding	cadherin 15 [Source	1
	16581275	16586879	NCBI gene (formerly Entrezgene)	CDH15	GO:0008013	beta-catenin binding	Molecular Function	protein_coding	cadherin 15 [Source	1
	16581275	16586879	NCBI gene (formerly Entrezgene)	CDH15	GO:0045296	cadherin binding	Molecular Function	protein_coding	cadherin 15 [Source	1
12	1344019	1348637	NCBI gene (formerly Entrezgene)	CDHR4	GO:0007156	homophilic cell adhesion via plasma membrane adhesion molecules	Biological Process	protein_coding	cadherin related family member 4 [Source	-1
	1344019	1348637	NCBI gene (formerly Entrezgene)	CDHR4	GO:0016020	membrane	Cellular Component	protein_coding	cadherin related family member 4 [Source	-1
	1344019	1348637	NCBI gene (formerly Entrezgene)	CDHR4	GO:0005509	calcium ion binding	Molecular Function	protein_coding	cadherin related family member 4 [Source	-1
11	16721469	16725243	NCBI gene (formerly Entrezgene)	CDK10	GO:0006468	protein phosphorylation	Biological Process	protein_coding	cyclin dependent kinase 10 [Source	1
	16721469	16725243	NCBI gene (formerly Entrezgene)	CDK10	GO:0007346	regulation of mitotic cell cycle	Biological Process	protein_coding	cyclin dependent kinase 10 [Source	1
	16721469	16725243	NCBI gene (formerly Entrezgene)	CDK10	GO:0032956	regulation of actin cytoskeleton organization	Biological Process	protein_coding	cyclin dependent kinase 10 [Source	1
	16721469	16725243	NCBI gene (formerly Entrezgene)	CDK10	GO:0043410	positive regulation of MAPK cascade	Biological Process	protein_coding	cyclin dependent kinase 10 [Source	1
	16721469	16725243	NCBI gene (formerly Entrezgene)	CDK10	GO:1902018	negative regulation of cilium assembly	Biological Process	protein_coding	cyclin dependent kinase 10 [Source	1
	16721469	16725243	NCBI gene (formerly Entrezgene)	CDK10	GO:0005634	nucleus	Cellular Component	protein_coding	cyclin dependent kinase 10 [Source	1
	16721469	16725243	NCBI gene (formerly Entrezgene)	CDK10	GO:0036064	ciliary basal body	Cellular Component	protein_coding	cyclin dependent kinase 10 [Source	1
	16721469	16725243	NCBI gene (formerly Entrezgene)	CDK10	GO:0004693	cyclin-dependent protein serine/threonine kinase activity	Molecular Function	protein_coding	cyclin dependent kinase 10 [Source	1
	16721469	16725243	NCBI gene (formerly Entrezgene)	CDK10	GO:0005524	ATP binding	Molecular Function	protein_coding	cyclin dependent kinase 10 [Source	1
7	10062484	10094114	NCBI gene (formerly Entrezgene)	CDK15	GO:0006468	protein phosphorylation	Biological Process	protein_coding	cyclin dependent kinase 15 [Source	1
	10062484	10094114	NCBI gene (formerly Entrezgene)	CDK15	GO:0005634	nucleus	Cellular Component	protein_coding	cyclin dependent kinase 15 [Source	1
	10062484	10094114	NCBI gene (formerly Entrezgene)	CDK15	GO:0005737	cytoplasm	Cellular Component	protein_coding	cyclin dependent kinase 15 [Source	1
	10062484	10094114	NCBI gene (formerly Entrezgene)	CDK15	GO:0005829	cytosol	Cellular Component	protein_coding	cyclin dependent kinase 15 [Source	1
	10062484	10094114	NCBI gene (formerly Entrezgene)	CDK15	GO:0004693	cyclin-dependent protein serine/threonine kinase activity	Molecular Function	protein_coding	cyclin dependent kinase 15 [Source	1
	10062484	10094114	NCBI gene (formerly Entrezgene)	CDK15	GO:0005524	ATP binding	Molecular Function	protein_coding	cyclin dependent kinase 15 [Source	1
	10062484	10094114	NCBI gene (formerly Entrezgene)	CDK15	GO:0030332	cyclin binding	Molecular Function	protein_coding	cyclin dependent kinase 15 [Source	1
5	11346222	11346924	NCBI gene (formerly Entrezgene)	CDKN1C	GO:0030511	positive regulation of transforming growth factor beta receptor signaling pathway	Biological Process	protein_coding	cyclin dependent kinase inhibitor 1C [Source	-1
	11346222	11346924	NCBI gene (formerly Entrezgene)	CDKN1C	GO:0045892	negative regulation of DNA-templated transcription	Biological Process	protein_coding	cyclin dependent kinase inhibitor 1C [Source	-1
	11346222	11346924	NCBI gene (formerly Entrezgene)	CDKN1C	GO:0045893	positive regulation of DNA-templated transcription	Biological Process	protein_coding	cyclin dependent kinase inhibitor 1C [Source	-1
	11346222	11346924	NCBI gene (formerly Entrezgene)	CDKN1C	GO:0045930	negative regulation of mitotic cell cycle	Biological Process	protein_coding	cyclin dependent kinase inhibitor 1C [Source	-1
	11346222	11346924	NCBI gene (formerly Entrezgene)	CDKN1C	GO:0050680	negative regulation of epithelial cell proliferation	Biological Process	protein_coding	cyclin dependent kinase inhibitor 1C [Source	-1
	11346222	11346924	NCBI gene (formerly Entrezgene)	CDKN1C	GO:0051726	regulation of cell cycle	Biological Process	protein_coding	cyclin dependent kinase inhibitor 1C [Source	-1
	11346222	11346924	NCBI gene (formerly Entrezgene)	CDKN1C	GO:0005634	nucleus	Cellular Component	protein_coding	cyclin dependent kinase inhibitor 1C [Source	-1
	11346222	11346924	NCBI gene (formerly Entrezgene)	CDKN1C	GO:0005737	cytoplasm	Cellular Component	protein_coding	cyclin dependent kinase inhibitor 1C [Source	-1
	11346222	11346924	NCBI gene (formerly Entrezgene)	CDKN1C	GO:0004861	cyclin-dependent protein serine/threonine kinase inhibitor activity	Molecular Function	protein_coding	cyclin dependent kinase inhibitor 1C [Source	-1
	11346222	11346924	NCBI gene (formerly Entrezgene)	CDKN1C	GO:0044877	protein-containing complex binding	Molecular Function	protein_coding	cyclin dependent kinase inhibitor 1C [Source	-1
11	16443110	16446783	NCBI gene (formerly Entrezgene)	CDT1	GO:0000076	DNA replication checkpoint signaling	Biological Process	protein_coding	Coturnix japonica chromatin licensing and DNA replication factor 1 (CDT1), mRNA. [Source:RefSeq mRNA;Acc:NM_001323186]	1
	16443110	16446783	NCBI gene (formerly Entrezgene)	CDT1	GO:0000278	mitotic cell cycle	Biological Process	protein_coding	Coturnix japonica chromatin licensing and DNA replication factor 1 (CDT1), mRNA. [Source:RefSeq mRNA;Acc:NM_001323186]	1
	16443110	16446783	NCBI gene (formerly Entrezgene)	CDT1	GO:0030174	regulation of DNA-templated DNA replication initiation	Biological Process	protein_coding	Coturnix japonica chromatin licensing and DNA replication factor 1 (CDT1), mRNA. [Source:RefSeq mRNA;Acc:NM_001323186]	1
	16443110	16446783	NCBI gene (formerly Entrezgene)	CDT1	GO:0033262	regulation of nuclear cell cycle DNA replication	Biological Process	protein_coding	Coturnix japonica chromatin licensing and DNA replication factor 1 (CDT1), mRNA. [Source:RefSeq mRNA;Acc:NM_001323186]	1
	16443110	16446783	NCBI gene (formerly Entrezgene)	CDT1	GO:0051315	attachment of mitotic spindle microtubules to kinetochore	Biological Process	protein_coding	Coturnix japonica chromatin licensing and DNA replication factor 1 (CDT1), mRNA. [Source:RefSeq mRNA;Acc:NM_001323186]	1
	16443110	16446783	NCBI gene (formerly Entrezgene)	CDT1	GO:0071163	DNA replication preinitiation complex assembly	Biological Process	protein_coding	Coturnix japonica chromatin licensing and DNA replication factor 1 (CDT1), mRNA. [Source:RefSeq mRNA;Acc:NM_001323186]	1
	16443110	16446783	NCBI gene (formerly Entrezgene)	CDT1	GO:0072708	response to sorbitol	Biological Process	protein_coding	Coturnix japonica chromatin licensing and DNA replication factor 1 (CDT1), mRNA. [Source:RefSeq mRNA;Acc:NM_001323186]	1
	16443110	16446783	NCBI gene (formerly Entrezgene)	CDT1	GO:2000104	negative regulation of DNA-templated DNA replication	Biological Process	protein_coding	Coturnix japonica chromatin licensing and DNA replication factor 1 (CDT1), mRNA. [Source:RefSeq mRNA;Acc:NM_001323186]	1
	16443110	16446783	NCBI gene (formerly Entrezgene)	CDT1	GO:2000105	positive regulation of DNA-templated DNA replication	Biological Process	protein_coding	Coturnix japonica chromatin licensing and DNA replication factor 1 (CDT1), mRNA. [Source:RefSeq mRNA;Acc:NM_001323186]	1
	16443110	16446783	NCBI gene (formerly Entrezgene)	CDT1	GO:0000776	kinetochore	Cellular Component	protein_coding	Coturnix japonica chromatin licensing and DNA replication factor 1 (CDT1), mRNA. [Source:RefSeq mRNA;Acc:NM_001323186]	1
	16443110	16446783	NCBI gene (formerly Entrezgene)	CDT1	GO:0005634	nucleus	Cellular Component	protein_coding	Coturnix japonica chromatin licensing and DNA replication factor 1 (CDT1), mRNA. [Source:RefSeq mRNA;Acc:NM_001323186]	1
	16443110	16446783	NCBI gene (formerly Entrezgene)	CDT1	GO:0016604	nuclear body	Cellular Component	protein_coding	Coturnix japonica chromatin licensing and DNA replication factor 1 (CDT1), mRNA. [Source:RefSeq mRNA;Acc:NM_001323186]	1
	16443110	16446783	NCBI gene (formerly Entrezgene)	CDT1	GO:0003677	DNA binding	Molecular Function	protein_coding	Coturnix japonica chromatin licensing and DNA replication factor 1 (CDT1), mRNA. [Source:RefSeq mRNA;Acc:NM_001323186]	1
	16443110	16446783	NCBI gene (formerly Entrezgene)	CDT1	GO:0003682	chromatin binding	Molecular Function	protein_coding	Coturnix japonica chromatin licensing and DNA replication factor 1 (CDT1), mRNA. [Source:RefSeq mRNA;Acc:NM_001323186]	1
	16443110	16446783	NCBI gene (formerly Entrezgene)	CDT1	GO:0070182	DNA polymerase binding	Molecular Function	protein_coding	Coturnix japonica chromatin licensing and DNA replication factor 1 (CDT1), mRNA. [Source:RefSeq mRNA;Acc:NM_001323186]	1
28	2781122	2791870	NCBI gene (formerly Entrezgene)	CERS1	GO:0036146	cellular response to mycotoxin	Biological Process	protein_coding	ceramide synthase 1 [Source	1
	2781122	2791870	NCBI gene (formerly Entrezgene)	CERS1	GO:0046513	ceramide biosynthetic process	Biological Process	protein_coding	ceramide synthase 1 [Source	1
	2781122	2791870	NCBI gene (formerly Entrezgene)	CERS1	GO:0071466	cellular response to xenobiotic stimulus	Biological Process	protein_coding	ceramide synthase 1 [Source	1
	2781122	2791870	NCBI gene (formerly Entrezgene)	CERS1	GO:0071492	cellular response to UV-A	Biological Process	protein_coding	ceramide synthase 1 [Source	1
	2781122	2791870	NCBI gene (formerly Entrezgene)	CERS1	GO:0072721	cellular response to dithiothreitol	Biological Process	protein_coding	ceramide synthase 1 [Source	1
	2781122	2791870	NCBI gene (formerly Entrezgene)	CERS1	GO:1901526	positive regulation of mitophagy	Biological Process	protein_coding	ceramide synthase 1 [Source	1
	2781122	2791870	NCBI gene (formerly Entrezgene)	CERS1	GO:0005783	endoplasmic reticulum	Cellular Component	protein_coding	ceramide synthase 1 [Source	1
	2781122	2791870	NCBI gene (formerly Entrezgene)	CERS1	GO:0016020	membrane	Cellular Component	protein_coding	ceramide synthase 1 [Source	1
	2781122	2791870	NCBI gene (formerly Entrezgene)	CERS1	GO:0050291	sphingosine N-acyltransferase activity	Molecular Function	protein_coding	ceramide synthase 1 [Source	1
25	2191998	2196295	NCBI gene (formerly Entrezgene)	CERS2	GO:0019216	regulation of lipid metabolic process	Biological Process	protein_coding	ceramide synthase 2 [Source	-1
	2191998	2196295	NCBI gene (formerly Entrezgene)	CERS2	GO:0046513	ceramide biosynthetic process	Biological Process	protein_coding	ceramide synthase 2 [Source	-1
	2191998	2196295	NCBI gene (formerly Entrezgene)	CERS2	GO:0005634	nucleus	Cellular Component	protein_coding	ceramide synthase 2 [Source	-1
	2191998	2196295	NCBI gene (formerly Entrezgene)	CERS2	GO:0005789	endoplasmic reticulum membrane	Cellular Component	protein_coding	ceramide synthase 2 [Source	-1
	2191998	2196295	NCBI gene (formerly Entrezgene)	CERS2	GO:0016020	membrane	Cellular Component	protein_coding	ceramide synthase 2 [Source	-1
	2191998	2196295	NCBI gene (formerly Entrezgene)	CERS2	GO:0003677	DNA binding	Molecular Function	protein_coding	ceramide synthase 2 [Source	-1
	2191998	2196295	NCBI gene (formerly Entrezgene)	CERS2	GO:0050291	sphingosine N-acyltransferase activity	Molecular Function	protein_coding	ceramide synthase 2 [Source	-1
3	7365289	7380495	NCBI gene (formerly Entrezgene)	CFAP36	GO:0005930	axoneme	Cellular Component	protein_coding	cilia and flagella associated protein 36 [Source	-1
	7365289	7380495	NCBI gene (formerly Entrezgene)	CFAP36	GO:0035869	ciliary transition zone	Cellular Component	protein_coding	cilia and flagella associated protein 36 [Source	-1
	7365289	7380495	NCBI gene (formerly Entrezgene)	CFAP36	GO:0097546	ciliary base	Cellular Component	protein_coding	cilia and flagella associated protein 36 [Source	-1
25	2052230	2064981	NCBI gene (formerly Entrezgene)	CFAP45	GO:0030317	flagellated sperm motility	Biological Process	protein_coding	cilia and flagella associated protein 45 [Source	1
	2052230	2064981	NCBI gene (formerly Entrezgene)	CFAP45	GO:0060287	epithelial cilium movement involved in determination of left/right asymmetry	Biological Process	protein_coding	cilia and flagella associated protein 45 [Source	1
	2052230	2064981	NCBI gene (formerly Entrezgene)	CFAP45	GO:0060296	regulation of cilium beat frequency involved in ciliary motility	Biological Process	protein_coding	cilia and flagella associated protein 45 [Source	1
	2052230	2064981	NCBI gene (formerly Entrezgene)	CFAP45	GO:0061966	establishment of left/right asymmetry	Biological Process	protein_coding	cilia and flagella associated protein 45 [Source	1
	2052230	2064981	NCBI gene (formerly Entrezgene)	CFAP45	GO:0090660	cerebrospinal fluid circulation	Biological Process	protein_coding	cilia and flagella associated protein 45 [Source	1
	2052230	2064981	NCBI gene (formerly Entrezgene)	CFAP45	GO:0005576	extracellular region	Cellular Component	protein_coding	cilia and flagella associated protein 45 [Source	1
	2052230	2064981	NCBI gene (formerly Entrezgene)	CFAP45	GO:0005654	nucleoplasm	Cellular Component	protein_coding	cilia and flagella associated protein 45 [Source	1
	2052230	2064981	NCBI gene (formerly Entrezgene)	CFAP45	GO:0036126	sperm flagellum	Cellular Component	protein_coding	cilia and flagella associated protein 45 [Source	1
	2052230	2064981	NCBI gene (formerly Entrezgene)	CFAP45	GO:0097728	9+0 motile cilium	Cellular Component	protein_coding	cilia and flagella associated protein 45 [Source	1
	2052230	2064981	NCBI gene (formerly Entrezgene)	CFAP45	GO:0160112	axonemal B tubule inner sheath	Cellular Component	protein_coding	cilia and flagella associated protein 45 [Source	1
	2052230	2064981	NCBI gene (formerly Entrezgene)	CFAP45	GO:0016208	AMP binding	Molecular Function	protein_coding	cilia and flagella associated protein 45 [Source	1
7	9891216	9902510	NCBI gene (formerly Entrezgene)	CFLAR	GO:0006508	proteolysis	Biological Process	protein_coding	CASP8 and FADD like apoptosis regulator [Source	1
	9891216	9902510	NCBI gene (formerly Entrezgene)	CFLAR	GO:0006915	apoptotic process	Biological Process	protein_coding	CASP8 and FADD like apoptosis regulator [Source	1
	9891216	9902510	NCBI gene (formerly Entrezgene)	CFLAR	GO:0043123	positive regulation of canonical NF-kappaB signal transduction	Biological Process	protein_coding	CASP8 and FADD like apoptosis regulator [Source	1
	9891216	9902510	NCBI gene (formerly Entrezgene)	CFLAR	GO:0060544	regulation of necroptotic process	Biological Process	protein_coding	CASP8 and FADD like apoptosis regulator [Source	1
	9891216	9902510	NCBI gene (formerly Entrezgene)	CFLAR	GO:1902042	negative regulation of extrinsic apoptotic signaling pathway via death domain receptors	Biological Process	protein_coding	CASP8 and FADD like apoptosis regulator [Source	1
	9891216	9902510	NCBI gene (formerly Entrezgene)	CFLAR	GO:0031264	death-inducing signaling complex	Cellular Component	protein_coding	CASP8 and FADD like apoptosis regulator [Source	1
	9891216	9902510	NCBI gene (formerly Entrezgene)	CFLAR	GO:0097342	ripoptosome	Cellular Component	protein_coding	CASP8 and FADD like apoptosis regulator [Source	1
	9891216	9902510	NCBI gene (formerly Entrezgene)	CFLAR	GO:0002020	protease binding	Molecular Function	protein_coding	CASP8 and FADD like apoptosis regulator [Source	1
	9891216	9902510	NCBI gene (formerly Entrezgene)	CFLAR	GO:0004197	cysteine-type endopeptidase activity	Molecular Function	protein_coding	CASP8 and FADD like apoptosis regulator [Source	1
	9891216	9902510	NCBI gene (formerly Entrezgene)	CFLAR	GO:0005515	protein binding	Molecular Function	protein_coding	CASP8 and FADD like apoptosis regulator [Source	1
	9891216	9902510	NCBI gene (formerly Entrezgene)	CFLAR	GO:0008047	enzyme activator activity	Molecular Function	protein_coding	CASP8 and FADD like apoptosis regulator [Source	1
5	40691258	40713457	NCBI gene (formerly Entrezgene)	CHGA	GO:0002551	mast cell chemotaxis	Biological Process	protein_coding	chromogranin A [Source	1
	40691258	40713457	NCBI gene (formerly Entrezgene)	CHGA	GO:0033366	protein localization to secretory granule	Biological Process	protein_coding	chromogranin A [Source	1
	40691258	40713457	NCBI gene (formerly Entrezgene)	CHGA	GO:0033604	negative regulation of catecholamine secretion	Biological Process	protein_coding	chromogranin A [Source	1
	40691258	40713457	NCBI gene (formerly Entrezgene)	CHGA	GO:0042742	defense response to bacterium	Biological Process	protein_coding	chromogranin A [Source	1
	40691258	40713457	NCBI gene (formerly Entrezgene)	CHGA	GO:0043303	mast cell degranulation	Biological Process	protein_coding	chromogranin A [Source	1
	40691258	40713457	NCBI gene (formerly Entrezgene)	CHGA	GO:0046676	negative regulation of insulin secretion	Biological Process	protein_coding	chromogranin A [Source	1
	40691258	40713457	NCBI gene (formerly Entrezgene)	CHGA	GO:0050829	defense response to Gram-negative bacterium	Biological Process	protein_coding	chromogranin A [Source	1
	40691258	40713457	NCBI gene (formerly Entrezgene)	CHGA	GO:0050830	defense response to Gram-positive bacterium	Biological Process	protein_coding	chromogranin A [Source	1
	40691258	40713457	NCBI gene (formerly Entrezgene)	CHGA	GO:0086030	adenylate cyclase-activating adrenergic receptor signaling pathway involved in cardiac muscle relaxation	Biological Process	protein_coding	chromogranin A [Source	1
	40691258	40713457	NCBI gene (formerly Entrezgene)	CHGA	GO:2000707	positive regulation of dense core granule biogenesis	Biological Process	protein_coding	chromogranin A [Source	1
	40691258	40713457	NCBI gene (formerly Entrezgene)	CHGA	GO:0005615	extracellular space	Cellular Component	protein_coding	chromogranin A [Source	1
	40691258	40713457	NCBI gene (formerly Entrezgene)	CHGA	GO:0030133	transport vesicle	Cellular Component	protein_coding	chromogranin A [Source	1
	40691258	40713457	NCBI gene (formerly Entrezgene)	CHGA	GO:0042583	chromaffin granule	Cellular Component	protein_coding	chromogranin A [Source	1
	40691258	40713457	NCBI gene (formerly Entrezgene)	CHGA	GO:0048471	perinuclear region of cytoplasm	Cellular Component	protein_coding	chromogranin A [Source	1
11	16715511	16721448	NCBI gene (formerly Entrezgene)	CHMP1A	GO:0001778	plasma membrane repair	Biological Process	protein_coding	charged multivesicular body protein 1A [Source	-1
	16715511	16721448	NCBI gene (formerly Entrezgene)	CHMP1A	GO:0007076	mitotic chromosome condensation	Biological Process	protein_coding	charged multivesicular body protein 1A [Source	-1
	16715511	16721448	NCBI gene (formerly Entrezgene)	CHMP1A	GO:0007080	mitotic metaphase chromosome alignment	Biological Process	protein_coding	charged multivesicular body protein 1A [Source	-1
	16715511	16721448	NCBI gene (formerly Entrezgene)	CHMP1A	GO:0010629	negative regulation of gene expression	Biological Process	protein_coding	charged multivesicular body protein 1A [Source	-1
	16715511	16721448	NCBI gene (formerly Entrezgene)	CHMP1A	GO:0010824	regulation of centrosome duplication	Biological Process	protein_coding	charged multivesicular body protein 1A [Source	-1
	16715511	16721448	NCBI gene (formerly Entrezgene)	CHMP1A	GO:0015031	protein transport	Biological Process	protein_coding	charged multivesicular body protein 1A [Source	-1
	16715511	16721448	NCBI gene (formerly Entrezgene)	CHMP1A	GO:0031468	nuclear membrane reassembly	Biological Process	protein_coding	charged multivesicular body protein 1A [Source	-1
	16715511	16721448	NCBI gene (formerly Entrezgene)	CHMP1A	GO:0032509	endosome transport via multivesicular body sorting pathway	Biological Process	protein_coding	charged multivesicular body protein 1A [Source	-1
	16715511	16721448	NCBI gene (formerly Entrezgene)	CHMP1A	GO:0039702	viral budding via host ESCRT complex	Biological Process	protein_coding	charged multivesicular body protein 1A [Source	-1
	16715511	16721448	NCBI gene (formerly Entrezgene)	CHMP1A	GO:0043162	ubiquitin-dependent protein catabolic process via the multivesicular body sorting pathway	Biological Process	protein_coding	charged multivesicular body protein 1A [Source	-1
	16715511	16721448	NCBI gene (formerly Entrezgene)	CHMP1A	GO:0045324	late endosome to vacuole transport	Biological Process	protein_coding	charged multivesicular body protein 1A [Source	-1
	16715511	16721448	NCBI gene (formerly Entrezgene)	CHMP1A	GO:0046761	viral budding from plasma membrane	Biological Process	protein_coding	charged multivesicular body protein 1A [Source	-1
	16715511	16721448	NCBI gene (formerly Entrezgene)	CHMP1A	GO:0061952	midbody abscission	Biological Process	protein_coding	charged multivesicular body protein 1A [Source	-1
	16715511	16721448	NCBI gene (formerly Entrezgene)	CHMP1A	GO:0071985	multivesicular body sorting pathway	Biological Process	protein_coding	charged multivesicular body protein 1A [Source	-1
	16715511	16721448	NCBI gene (formerly Entrezgene)	CHMP1A	GO:0097352	autophagosome maturation	Biological Process	protein_coding	charged multivesicular body protein 1A [Source	-1
	16715511	16721448	NCBI gene (formerly Entrezgene)	CHMP1A	GO:1901673	regulation of mitotic spindle assembly	Biological Process	protein_coding	charged multivesicular body protein 1A [Source	-1
	16715511	16721448	NCBI gene (formerly Entrezgene)	CHMP1A	GO:1902774	late endosome to lysosome transport	Biological Process	protein_coding	charged multivesicular body protein 1A [Source	-1
	16715511	16721448	NCBI gene (formerly Entrezgene)	CHMP1A	GO:0000776	kinetochore	Cellular Component	protein_coding	charged multivesicular body protein 1A [Source	-1
	16715511	16721448	NCBI gene (formerly Entrezgene)	CHMP1A	GO:0000794	condensed nuclear chromosome	Cellular Component	protein_coding	charged multivesicular body protein 1A [Source	-1
	16715511	16721448	NCBI gene (formerly Entrezgene)	CHMP1A	GO:0000815	ESCRT III complex	Cellular Component	protein_coding	charged multivesicular body protein 1A [Source	-1
	16715511	16721448	NCBI gene (formerly Entrezgene)	CHMP1A	GO:0005643	nuclear pore	Cellular Component	protein_coding	charged multivesicular body protein 1A [Source	-1
	16715511	16721448	NCBI gene (formerly Entrezgene)	CHMP1A	GO:0005765	lysosomal membrane	Cellular Component	protein_coding	charged multivesicular body protein 1A [Source	-1
	16715511	16721448	NCBI gene (formerly Entrezgene)	CHMP1A	GO:0005769	early endosome	Cellular Component	protein_coding	charged multivesicular body protein 1A [Source	-1
	16715511	16721448	NCBI gene (formerly Entrezgene)	CHMP1A	GO:0005771	multivesicular body	Cellular Component	protein_coding	charged multivesicular body protein 1A [Source	-1
	16715511	16721448	NCBI gene (formerly Entrezgene)	CHMP1A	GO:0005815	microtubule organizing center	Cellular Component	protein_coding	charged multivesicular body protein 1A [Source	-1
	16715511	16721448	NCBI gene (formerly Entrezgene)	CHMP1A	GO:0005828	kinetochore microtubule	Cellular Component	protein_coding	charged multivesicular body protein 1A [Source	-1
	16715511	16721448	NCBI gene (formerly Entrezgene)	CHMP1A	GO:0005886	plasma membrane	Cellular Component	protein_coding	charged multivesicular body protein 1A [Source	-1
	16715511	16721448	NCBI gene (formerly Entrezgene)	CHMP1A	GO:0016363	nuclear matrix	Cellular Component	protein_coding	charged multivesicular body protein 1A [Source	-1
	16715511	16721448	NCBI gene (formerly Entrezgene)	CHMP1A	GO:0030496	midbody	Cellular Component	protein_coding	charged multivesicular body protein 1A [Source	-1
	16715511	16721448	NCBI gene (formerly Entrezgene)	CHMP1A	GO:0032585	multivesicular body membrane	Cellular Component	protein_coding	charged multivesicular body protein 1A [Source	-1
	16715511	16721448	NCBI gene (formerly Entrezgene)	CHMP1A	GO:1904930	amphisome membrane	Cellular Component	protein_coding	charged multivesicular body protein 1A [Source	-1
	16715511	16721448	NCBI gene (formerly Entrezgene)	CHMP1A	GO:0019904	protein domain specific binding	Molecular Function	protein_coding	charged multivesicular body protein 1A [Source	-1
	16715511	16721448	NCBI gene (formerly Entrezgene)	CHMP1A	GO:0042803	protein homodimerization activity	Molecular Function	protein_coding	charged multivesicular body protein 1A [Source	-1
20	1888092	1907626	NCBI gene (formerly Entrezgene)	CHMP4B	GO:0001778	plasma membrane repair	Biological Process	protein_coding	charged multivesicular body protein 4B [Source	-1
	1888092	1907626	NCBI gene (formerly Entrezgene)	CHMP4B	GO:0006620	post-translational protein targeting to endoplasmic reticulum membrane	Biological Process	protein_coding	charged multivesicular body protein 4B [Source	-1
	1888092	1907626	NCBI gene (formerly Entrezgene)	CHMP4B	GO:0006900	vesicle budding from membrane	Biological Process	protein_coding	charged multivesicular body protein 4B [Source	-1
	1888092	1907626	NCBI gene (formerly Entrezgene)	CHMP4B	GO:0007080	mitotic metaphase chromosome alignment	Biological Process	protein_coding	charged multivesicular body protein 4B [Source	-1
	1888092	1907626	NCBI gene (formerly Entrezgene)	CHMP4B	GO:0010458	exit from mitosis	Biological Process	protein_coding	charged multivesicular body protein 4B [Source	-1
	1888092	1907626	NCBI gene (formerly Entrezgene)	CHMP4B	GO:0010506	regulation of autophagy	Biological Process	protein_coding	charged multivesicular body protein 4B [Source	-1
	1888092	1907626	NCBI gene (formerly Entrezgene)	CHMP4B	GO:0010824	regulation of centrosome duplication	Biological Process	protein_coding	charged multivesicular body protein 4B [Source	-1
	1888092	1907626	NCBI gene (formerly Entrezgene)	CHMP4B	GO:0015031	protein transport	Biological Process	protein_coding	charged multivesicular body protein 4B [Source	-1
	1888092	1907626	NCBI gene (formerly Entrezgene)	CHMP4B	GO:0031468	nuclear membrane reassembly	Biological Process	protein_coding	charged multivesicular body protein 4B [Source	-1
	1888092	1907626	NCBI gene (formerly Entrezgene)	CHMP4B	GO:0032511	late endosome to vacuole transport via multivesicular body sorting pathway	Biological Process	protein_coding	charged multivesicular body protein 4B [Source	-1
	1888092	1907626	NCBI gene (formerly Entrezgene)	CHMP4B	GO:0036438	maintenance of lens transparency	Biological Process	protein_coding	charged multivesicular body protein 4B [Source	-1
	1888092	1907626	NCBI gene (formerly Entrezgene)	CHMP4B	GO:0039702	viral budding via host ESCRT complex	Biological Process	protein_coding	charged multivesicular body protein 4B [Source	-1
	1888092	1907626	NCBI gene (formerly Entrezgene)	CHMP4B	GO:0043162	ubiquitin-dependent protein catabolic process via the multivesicular body sorting pathway	Biological Process	protein_coding	charged multivesicular body protein 4B [Source	-1
	1888092	1907626	NCBI gene (formerly Entrezgene)	CHMP4B	GO:0046761	viral budding from plasma membrane	Biological Process	protein_coding	charged multivesicular body protein 4B [Source	-1
	1888092	1907626	NCBI gene (formerly Entrezgene)	CHMP4B	GO:0050877	nervous system process	Biological Process	protein_coding	charged multivesicular body protein 4B [Source	-1
	1888092	1907626	NCBI gene (formerly Entrezgene)	CHMP4B	GO:0051258	protein polymerization	Biological Process	protein_coding	charged multivesicular body protein 4B [Source	-1
	1888092	1907626	NCBI gene (formerly Entrezgene)	CHMP4B	GO:0061952	midbody abscission	Biological Process	protein_coding	charged multivesicular body protein 4B [Source	-1
	1888092	1907626	NCBI gene (formerly Entrezgene)	CHMP4B	GO:0090148	membrane fission	Biological Process	protein_coding	charged multivesicular body protein 4B [Source	-1
	1888092	1907626	NCBI gene (formerly Entrezgene)	CHMP4B	GO:0090611	ubiquitin-independent protein catabolic process via the multivesicular body sorting pathway	Biological Process	protein_coding	charged multivesicular body protein 4B [Source	-1
	1888092	1907626	NCBI gene (formerly Entrezgene)	CHMP4B	GO:0097352	autophagosome maturation	Biological Process	protein_coding	charged multivesicular body protein 4B [Source	-1
	1888092	1907626	NCBI gene (formerly Entrezgene)	CHMP4B	GO:1901673	regulation of mitotic spindle assembly	Biological Process	protein_coding	charged multivesicular body protein 4B [Source	-1
	1888092	1907626	NCBI gene (formerly Entrezgene)	CHMP4B	GO:1902774	late endosome to lysosome transport	Biological Process	protein_coding	charged multivesicular body protein 4B [Source	-1
	1888092	1907626	NCBI gene (formerly Entrezgene)	CHMP4B	GO:0000776	kinetochore	Cellular Component	protein_coding	charged multivesicular body protein 4B [Source	-1
	1888092	1907626	NCBI gene (formerly Entrezgene)	CHMP4B	GO:0000815	ESCRT III complex	Cellular Component	protein_coding	charged multivesicular body protein 4B [Source	-1
	1888092	1907626	NCBI gene (formerly Entrezgene)	CHMP4B	GO:0005643	nuclear pore	Cellular Component	protein_coding	charged multivesicular body protein 4B [Source	-1
	1888092	1907626	NCBI gene (formerly Entrezgene)	CHMP4B	GO:0005765	lysosomal membrane	Cellular Component	protein_coding	charged multivesicular body protein 4B [Source	-1
	1888092	1907626	NCBI gene (formerly Entrezgene)	CHMP4B	GO:0005771	multivesicular body	Cellular Component	protein_coding	charged multivesicular body protein 4B [Source	-1
	1888092	1907626	NCBI gene (formerly Entrezgene)	CHMP4B	GO:0005828	kinetochore microtubule	Cellular Component	protein_coding	charged multivesicular body protein 4B [Source	-1
	1888092	1907626	NCBI gene (formerly Entrezgene)	CHMP4B	GO:0005829	cytosol	Cellular Component	protein_coding	charged multivesicular body protein 4B [Source	-1
	1888092	1907626	NCBI gene (formerly Entrezgene)	CHMP4B	GO:0009898	cytoplasmic side of plasma membrane	Cellular Component	protein_coding	charged multivesicular body protein 4B [Source	-1
	1888092	1907626	NCBI gene (formerly Entrezgene)	CHMP4B	GO:0030117	membrane coat	Cellular Component	protein_coding	charged multivesicular body protein 4B [Source	-1
	1888092	1907626	NCBI gene (formerly Entrezgene)	CHMP4B	GO:0030496	midbody	Cellular Component	protein_coding	charged multivesicular body protein 4B [Source	-1
	1888092	1907626	NCBI gene (formerly Entrezgene)	CHMP4B	GO:0032585	multivesicular body membrane	Cellular Component	protein_coding	charged multivesicular body protein 4B [Source	-1
	1888092	1907626	NCBI gene (formerly Entrezgene)	CHMP4B	GO:1904930	amphisome membrane	Cellular Component	protein_coding	charged multivesicular body protein 4B [Source	-1
	1888092	1907626	NCBI gene (formerly Entrezgene)	CHMP4B	GO:0042803	protein homodimerization activity	Molecular Function	protein_coding	charged multivesicular body protein 4B [Source	-1
5	21120159	21121631	NCBI gene (formerly Entrezgene)	CHRM4	GO:0007187	G protein-coupled receptor signaling pathway	Biological Process	protein_coding	cholinergic receptor muscarinic 4 [Source	1
	21120159	21121631	NCBI gene (formerly Entrezgene)	CHRM4	GO:0007197	adenylate cyclase-inhibiting G protein-coupled acetylcholine receptor signaling pathway	Biological Process	protein_coding	cholinergic receptor muscarinic 4 [Source	1
	21120159	21121631	NCBI gene (formerly Entrezgene)	CHRM4	GO:0007268	chemical synaptic transmission	Biological Process	protein_coding	cholinergic receptor muscarinic 4 [Source	1
	21120159	21121631	NCBI gene (formerly Entrezgene)	CHRM4	GO:0040012	regulation of locomotion	Biological Process	protein_coding	cholinergic receptor muscarinic 4 [Source	1
	21120159	21121631	NCBI gene (formerly Entrezgene)	CHRM4	GO:0005886	plasma membrane	Cellular Component	protein_coding	cholinergic receptor muscarinic 4 [Source	1
	21120159	21121631	NCBI gene (formerly Entrezgene)	CHRM4	GO:0030425	dendrite	Cellular Component	protein_coding	cholinergic receptor muscarinic 4 [Source	1
	21120159	21121631	NCBI gene (formerly Entrezgene)	CHRM4	GO:0045202	synapse	Cellular Component	protein_coding	cholinergic receptor muscarinic 4 [Source	1
	21120159	21121631	NCBI gene (formerly Entrezgene)	CHRM4	GO:0045211	postsynaptic membrane	Cellular Component	protein_coding	cholinergic receptor muscarinic 4 [Source	1
	21120159	21121631	NCBI gene (formerly Entrezgene)	CHRM4	GO:0004993	G protein-coupled serotonin receptor activity	Molecular Function	protein_coding	cholinergic receptor muscarinic 4 [Source	1
	21120159	21121631	NCBI gene (formerly Entrezgene)	CHRM4	GO:0016907	G protein-coupled acetylcholine receptor activity	Molecular Function	protein_coding	cholinergic receptor muscarinic 4 [Source	1
25	1506313	1512836	NCBI gene (formerly Entrezgene)	CHRNB2	GO:0001666	response to hypoxia	Biological Process	protein_coding	cholinergic receptor nicotinic beta 2 subunit [Source	-1
	1506313	1512836	NCBI gene (formerly Entrezgene)	CHRNB2	GO:0007165	signal transduction	Biological Process	protein_coding	cholinergic receptor nicotinic beta 2 subunit [Source	-1
	1506313	1512836	NCBI gene (formerly Entrezgene)	CHRNB2	GO:0007268	chemical synaptic transmission	Biological Process	protein_coding	cholinergic receptor nicotinic beta 2 subunit [Source	-1
	1506313	1512836	NCBI gene (formerly Entrezgene)	CHRNB2	GO:0007613	memory	Biological Process	protein_coding	cholinergic receptor nicotinic beta 2 subunit [Source	-1
	1506313	1512836	NCBI gene (formerly Entrezgene)	CHRNB2	GO:0008542	visual learning	Biological Process	protein_coding	cholinergic receptor nicotinic beta 2 subunit [Source	-1
	1506313	1512836	NCBI gene (formerly Entrezgene)	CHRNB2	GO:0034220	monoatomic ion transmembrane transport	Biological Process	protein_coding	cholinergic receptor nicotinic beta 2 subunit [Source	-1
	1506313	1512836	NCBI gene (formerly Entrezgene)	CHRNB2	GO:0035095	behavioral response to nicotine	Biological Process	protein_coding	cholinergic receptor nicotinic beta 2 subunit [Source	-1
	1506313	1512836	NCBI gene (formerly Entrezgene)	CHRNB2	GO:0042391	regulation of membrane potential	Biological Process	protein_coding	cholinergic receptor nicotinic beta 2 subunit [Source	-1
	1506313	1512836	NCBI gene (formerly Entrezgene)	CHRNB2	GO:0050877	nervous system process	Biological Process	protein_coding	cholinergic receptor nicotinic beta 2 subunit [Source	-1
	1506313	1512836	NCBI gene (formerly Entrezgene)	CHRNB2	GO:0005892	acetylcholine-gated channel complex	Cellular Component	protein_coding	cholinergic receptor nicotinic beta 2 subunit [Source	-1
	1506313	1512836	NCBI gene (formerly Entrezgene)	CHRNB2	GO:0043005	neuron projection	Cellular Component	protein_coding	cholinergic receptor nicotinic beta 2 subunit [Source	-1
	1506313	1512836	NCBI gene (formerly Entrezgene)	CHRNB2	GO:0045202	synapse	Cellular Component	protein_coding	cholinergic receptor nicotinic beta 2 subunit [Source	-1
	1506313	1512836	NCBI gene (formerly Entrezgene)	CHRNB2	GO:0045211	postsynaptic membrane	Cellular Component	protein_coding	cholinergic receptor nicotinic beta 2 subunit [Source	-1
	1506313	1512836	NCBI gene (formerly Entrezgene)	CHRNB2	GO:0004888	transmembrane signaling receptor activity	Molecular Function	protein_coding	cholinergic receptor nicotinic beta 2 subunit [Source	-1
	1506313	1512836	NCBI gene (formerly Entrezgene)	CHRNB2	GO:0015464	acetylcholine receptor activity	Molecular Function	protein_coding	cholinergic receptor nicotinic beta 2 subunit [Source	-1
	1506313	1512836	NCBI gene (formerly Entrezgene)	CHRNB2	GO:0022848	acetylcholine-gated monoatomic cation-selective channel activity	Molecular Function	protein_coding	cholinergic receptor nicotinic beta 2 subunit [Source	-1
	1506313	1512836	NCBI gene (formerly Entrezgene)	CHRNB2	GO:0042166	acetylcholine binding	Molecular Function	protein_coding	cholinergic receptor nicotinic beta 2 subunit [Source	-1
11	16362475	16364731	NCBI gene (formerly Entrezgene)	CIDEC	GO:0006915	apoptotic process	Biological Process	protein_coding	cell death inducing DFFA like effector c [Source	-1
	16362475	16364731	NCBI gene (formerly Entrezgene)	CIDEC	GO:0019915	lipid storage	Biological Process	protein_coding	cell death inducing DFFA like effector c [Source	-1
	16362475	16364731	NCBI gene (formerly Entrezgene)	CIDEC	GO:0042981	regulation of apoptotic process	Biological Process	protein_coding	cell death inducing DFFA like effector c [Source	-1
	16362475	16364731	NCBI gene (formerly Entrezgene)	CIDEC	GO:0050995	negative regulation of lipid catabolic process	Biological Process	protein_coding	cell death inducing DFFA like effector c [Source	-1
	16362475	16364731	NCBI gene (formerly Entrezgene)	CIDEC	GO:0097194	execution phase of apoptosis	Biological Process	protein_coding	cell death inducing DFFA like effector c [Source	-1
	16362475	16364731	NCBI gene (formerly Entrezgene)	CIDEC	GO:0160077	lipid droplet fusion	Biological Process	protein_coding	cell death inducing DFFA like effector c [Source	-1
	16362475	16364731	NCBI gene (formerly Entrezgene)	CIDEC	GO:0005811	lipid droplet	Cellular Component	protein_coding	cell death inducing DFFA like effector c [Source	-1
	16362475	16364731	NCBI gene (formerly Entrezgene)	CIDEC	GO:0005829	cytosol	Cellular Component	protein_coding	cell death inducing DFFA like effector c [Source	-1
28	2500488	2508614	NCBI gene (formerly Entrezgene)	CILP2	GO:0005615	extracellular space	Cellular Component	protein_coding	cartilage intermediate layer protein 2 [Source	-1
12	1005295	1009059	NCBI gene (formerly Entrezgene)	CISH	GO:0001960	negative regulation of cytokine-mediated signaling pathway	Biological Process	protein_coding	cytokine inducible SH2 containing protein [Source	-1
	1005295	1009059	NCBI gene (formerly Entrezgene)	CISH	GO:0016567	protein ubiquitination	Biological Process	protein_coding	cytokine inducible SH2 containing protein [Source	-1
	1005295	1009059	NCBI gene (formerly Entrezgene)	CISH	GO:0035556	intracellular signal transduction	Biological Process	protein_coding	cytokine inducible SH2 containing protein [Source	-1
	1005295	1009059	NCBI gene (formerly Entrezgene)	CISH	GO:0046854	phosphatidylinositol phosphate biosynthetic process	Biological Process	protein_coding	cytokine inducible SH2 containing protein [Source	-1
	1005295	1009059	NCBI gene (formerly Entrezgene)	CISH	GO:0005886	plasma membrane	Cellular Component	protein_coding	cytokine inducible SH2 containing protein [Source	-1
	1005295	1009059	NCBI gene (formerly Entrezgene)	CISH	GO:0005942	phosphatidylinositol 3-kinase complex	Cellular Component	protein_coding	cytokine inducible SH2 containing protein [Source	-1
	1005295	1009059	NCBI gene (formerly Entrezgene)	CISH	GO:0046935	1-phosphatidylinositol-3-kinase regulator activity	Molecular Function	protein_coding	cytokine inducible SH2 containing protein [Source	-1
5	20892512	20925286	NCBI gene (formerly Entrezgene)	CKAP5	GO:0007051	spindle organization	Biological Process	protein_coding	cytoskeleton associated protein 5 [Source	1
	20892512	20925286	NCBI gene (formerly Entrezgene)	CKAP5	GO:0007052	mitotic spindle organization	Biological Process	protein_coding	cytoskeleton associated protein 5 [Source	1
	20892512	20925286	NCBI gene (formerly Entrezgene)	CKAP5	GO:0007098	centrosome cycle	Biological Process	protein_coding	cytoskeleton associated protein 5 [Source	1
	20892512	20925286	NCBI gene (formerly Entrezgene)	CKAP5	GO:0030951	establishment or maintenance of microtubule cytoskeleton polarity	Biological Process	protein_coding	cytoskeleton associated protein 5 [Source	1
	20892512	20925286	NCBI gene (formerly Entrezgene)	CKAP5	GO:0046785	microtubule polymerization	Biological Process	protein_coding	cytoskeleton associated protein 5 [Source	1
	20892512	20925286	NCBI gene (formerly Entrezgene)	CKAP5	GO:0051298	centrosome duplication	Biological Process	protein_coding	cytoskeleton associated protein 5 [Source	1
	20892512	20925286	NCBI gene (formerly Entrezgene)	CKAP5	GO:0090063	positive regulation of microtubule nucleation	Biological Process	protein_coding	cytoskeleton associated protein 5 [Source	1
	20892512	20925286	NCBI gene (formerly Entrezgene)	CKAP5	GO:0000776	kinetochore	Cellular Component	protein_coding	cytoskeleton associated protein 5 [Source	1
	20892512	20925286	NCBI gene (formerly Entrezgene)	CKAP5	GO:0000922	spindle pole	Cellular Component	protein_coding	cytoskeleton associated protein 5 [Source	1
	20892512	20925286	NCBI gene (formerly Entrezgene)	CKAP5	GO:0005730	nucleolus	Cellular Component	protein_coding	cytoskeleton associated protein 5 [Source	1
	20892512	20925286	NCBI gene (formerly Entrezgene)	CKAP5	GO:0005737	cytoplasm	Cellular Component	protein_coding	cytoskeleton associated protein 5 [Source	1
	20892512	20925286	NCBI gene (formerly Entrezgene)	CKAP5	GO:0005813	centrosome	Cellular Component	protein_coding	cytoskeleton associated protein 5 [Source	1
	20892512	20925286	NCBI gene (formerly Entrezgene)	CKAP5	GO:0005856	cytoskeleton	Cellular Component	protein_coding	cytoskeleton associated protein 5 [Source	1
	20892512	20925286	NCBI gene (formerly Entrezgene)	CKAP5	GO:0005886	plasma membrane	Cellular Component	protein_coding	cytoskeleton associated protein 5 [Source	1
	20892512	20925286	NCBI gene (formerly Entrezgene)	CKAP5	GO:0032991	protein-containing complex	Cellular Component	protein_coding	cytoskeleton associated protein 5 [Source	1
	20892512	20925286	NCBI gene (formerly Entrezgene)	CKAP5	GO:0035371	microtubule plus-end	Cellular Component	protein_coding	cytoskeleton associated protein 5 [Source	1
	20892512	20925286	NCBI gene (formerly Entrezgene)	CKAP5	GO:0099080	supramolecular complex	Cellular Component	protein_coding	cytoskeleton associated protein 5 [Source	1
	20892512	20925286	NCBI gene (formerly Entrezgene)	CKAP5	GO:0043021	ribonucleoprotein complex binding	Molecular Function	protein_coding	cytoskeleton associated protein 5 [Source	1
	20892512	20925286	NCBI gene (formerly Entrezgene)	CKAP5	GO:0051010	microtubule plus-end binding	Molecular Function	protein_coding	cytoskeleton associated protein 5 [Source	1
	20892512	20925286	NCBI gene (formerly Entrezgene)	CKAP5	GO:0061863	microtubule plus end polymerase	Molecular Function	protein_coding	cytoskeleton associated protein 5 [Source	1
25	1428458	1429899	NCBI gene (formerly Entrezgene)	CKS1B	GO:0051301	cell division	Biological Process	protein_coding	CDC28 protein kinase regulatory subunit 1B [Source	-1
	1428458	1429899	NCBI gene (formerly Entrezgene)	CKS1B	GO:0016538	cyclin-dependent protein serine/threonine kinase regulator activity	Molecular Function	protein_coding	CDC28 protein kinase regulatory subunit 1B [Source	-1
7	9789464	9793179	NCBI gene (formerly Entrezgene)	CLK1	GO:0006468	protein phosphorylation	Biological Process	protein_coding	CDC like kinase 1 [Source	-1
	9789464	9793179	NCBI gene (formerly Entrezgene)	CLK1	GO:0043484	regulation of RNA splicing	Biological Process	protein_coding	CDC like kinase 1 [Source	-1
	9789464	9793179	NCBI gene (formerly Entrezgene)	CLK1	GO:0005634	nucleus	Cellular Component	protein_coding	CDC like kinase 1 [Source	-1
	9789464	9793179	NCBI gene (formerly Entrezgene)	CLK1	GO:0004674	protein serine/threonine kinase activity	Molecular Function	protein_coding	CDC like kinase 1 [Source	-1
	9789464	9793179	NCBI gene (formerly Entrezgene)	CLK1	GO:0004713	protein tyrosine kinase activity	Molecular Function	protein_coding	CDC like kinase 1 [Source	-1
	9789464	9793179	NCBI gene (formerly Entrezgene)	CLK1	GO:0005524	ATP binding	Molecular Function	protein_coding	CDC like kinase 1 [Source	-1
25	1667097	1679594	NCBI gene (formerly Entrezgene)	CLK2	GO:0006468	protein phosphorylation	Biological Process	protein_coding	CDC like kinase 2 [Source	-1
	1667097	1679594	NCBI gene (formerly Entrezgene)	CLK2	GO:0010212	response to ionizing radiation	Biological Process	protein_coding	CDC like kinase 2 [Source	-1
	1667097	1679594	NCBI gene (formerly Entrezgene)	CLK2	GO:0043484	regulation of RNA splicing	Biological Process	protein_coding	CDC like kinase 2 [Source	-1
	1667097	1679594	NCBI gene (formerly Entrezgene)	CLK2	GO:0005634	nucleus	Cellular Component	protein_coding	CDC like kinase 2 [Source	-1
	1667097	1679594	NCBI gene (formerly Entrezgene)	CLK2	GO:0016604	nuclear body	Cellular Component	protein_coding	CDC like kinase 2 [Source	-1
	1667097	1679594	NCBI gene (formerly Entrezgene)	CLK2	GO:0004674	protein serine/threonine kinase activity	Molecular Function	protein_coding	CDC like kinase 2 [Source	-1
	1667097	1679594	NCBI gene (formerly Entrezgene)	CLK2	GO:0004713	protein tyrosine kinase activity	Molecular Function	protein_coding	CDC like kinase 2 [Source	-1
	1667097	1679594	NCBI gene (formerly Entrezgene)	CLK2	GO:0005524	ATP binding	Molecular Function	protein_coding	CDC like kinase 2 [Source	-1
	1667097	1679594	NCBI gene (formerly Entrezgene)	CLK2	GO:0042802	identical protein binding	Molecular Function	protein_coding	CDC like kinase 2 [Source	-1
10	17364882	17370916	NCBI gene (formerly Entrezgene)	CLN6	GO:0001573	ganglioside metabolic process	Biological Process	protein_coding	CLN6 transmembrane ER protein [Source	-1
	17364882	17370916	NCBI gene (formerly Entrezgene)	CLN6	GO:0007040	lysosome organization	Biological Process	protein_coding	CLN6 transmembrane ER protein [Source	-1
	17364882	17370916	NCBI gene (formerly Entrezgene)	CLN6	GO:0007042	lysosomal lumen acidification	Biological Process	protein_coding	CLN6 transmembrane ER protein [Source	-1
	17364882	17370916	NCBI gene (formerly Entrezgene)	CLN6	GO:0007601	visual perception	Biological Process	protein_coding	CLN6 transmembrane ER protein [Source	-1
	17364882	17370916	NCBI gene (formerly Entrezgene)	CLN6	GO:0008203	cholesterol metabolic process	Biological Process	protein_coding	CLN6 transmembrane ER protein [Source	-1
	17364882	17370916	NCBI gene (formerly Entrezgene)	CLN6	GO:0009057	macromolecule catabolic process	Biological Process	protein_coding	CLN6 transmembrane ER protein [Source	-1
	17364882	17370916	NCBI gene (formerly Entrezgene)	CLN6	GO:0030203	glycosaminoglycan metabolic process	Biological Process	protein_coding	CLN6 transmembrane ER protein [Source	-1
	17364882	17370916	NCBI gene (formerly Entrezgene)	CLN6	GO:0031987	locomotion involved in locomotory behavior	Biological Process	protein_coding	CLN6 transmembrane ER protein [Source	-1
	17364882	17370916	NCBI gene (formerly Entrezgene)	CLN6	GO:0045862	positive regulation of proteolysis	Biological Process	protein_coding	CLN6 transmembrane ER protein [Source	-1
	17364882	17370916	NCBI gene (formerly Entrezgene)	CLN6	GO:0005730	nucleolus	Cellular Component	protein_coding	CLN6 transmembrane ER protein [Source	-1
	17364882	17370916	NCBI gene (formerly Entrezgene)	CLN6	GO:0005769	early endosome	Cellular Component	protein_coding	CLN6 transmembrane ER protein [Source	-1
	17364882	17370916	NCBI gene (formerly Entrezgene)	CLN6	GO:0005783	endoplasmic reticulum	Cellular Component	protein_coding	CLN6 transmembrane ER protein [Source	-1
	17364882	17370916	NCBI gene (formerly Entrezgene)	CLN6	GO:0005788	endoplasmic reticulum lumen	Cellular Component	protein_coding	CLN6 transmembrane ER protein [Source	-1
	17364882	17370916	NCBI gene (formerly Entrezgene)	CLN6	GO:0016020	membrane	Cellular Component	protein_coding	CLN6 transmembrane ER protein [Source	-1
	17364882	17370916	NCBI gene (formerly Entrezgene)	CLN6	GO:0045121	membrane raft	Cellular Component	protein_coding	CLN6 transmembrane ER protein [Source	-1
	17364882	17370916	NCBI gene (formerly Entrezgene)	CLN6	GO:0035727	lysophosphatidic acid binding	Molecular Function	protein_coding	CLN6 transmembrane ER protein [Source	-1
	17364882	17370916	NCBI gene (formerly Entrezgene)	CLN6	GO:0042803	protein homodimerization activity	Molecular Function	protein_coding	CLN6 transmembrane ER protein [Source	-1
	17364882	17370916	NCBI gene (formerly Entrezgene)	CLN6	GO:0120146	sulfatide binding	Molecular Function	protein_coding	CLN6 transmembrane ER protein [Source	-1
28	2775566	2780352	NCBI gene (formerly Entrezgene)	COPE	GO:0006888	endoplasmic reticulum to Golgi vesicle-mediated transport	Biological Process	protein_coding	coatomer protein complex subunit epsilon [Source	1
	2775566	2780352	NCBI gene (formerly Entrezgene)	COPE	GO:0006890	retrograde vesicle-mediated transport	Biological Process	protein_coding	coatomer protein complex subunit epsilon [Source	1
	2775566	2780352	NCBI gene (formerly Entrezgene)	COPE	GO:0006891	intra-Golgi vesicle-mediated transport	Biological Process	protein_coding	coatomer protein complex subunit epsilon [Source	1
	2775566	2780352	NCBI gene (formerly Entrezgene)	COPE	GO:0015031	protein transport	Biological Process	protein_coding	coatomer protein complex subunit epsilon [Source	1
	2775566	2780352	NCBI gene (formerly Entrezgene)	COPE	GO:0099612	protein localization to axon	Biological Process	protein_coding	coatomer protein complex subunit epsilon [Source	1
	2775566	2780352	NCBI gene (formerly Entrezgene)	COPE	GO:0000139	Golgi membrane	Cellular Component	protein_coding	coatomer protein complex subunit epsilon [Source	1
	2775566	2780352	NCBI gene (formerly Entrezgene)	COPE	GO:0005654	nucleoplasm	Cellular Component	protein_coding	coatomer protein complex subunit epsilon [Source	1
	2775566	2780352	NCBI gene (formerly Entrezgene)	COPE	GO:0030126	COPI vesicle coat	Cellular Component	protein_coding	coatomer protein complex subunit epsilon [Source	1
	2775566	2780352	NCBI gene (formerly Entrezgene)	COPE	GO:0005198	structural molecule activity	Molecular Function	protein_coding	coatomer protein complex subunit epsilon [Source	1
	2775566	2780352	NCBI gene (formerly Entrezgene)	COPE	GO:0005515	protein binding	Molecular Function	protein_coding	coatomer protein complex subunit epsilon [Source	1
5	34197392	34204415	NCBI gene (formerly Entrezgene)	COQ6	GO:0006744	ubiquinone biosynthetic process	Biological Process	protein_coding	coenzyme Q6, monooxygenase [Source:NCBI gene;Acc:107315086]	1
	34197392	34204415	NCBI gene (formerly Entrezgene)	COQ6	GO:0005739	mitochondrion	Cellular Component	protein_coding	coenzyme Q6, monooxygenase [Source:NCBI gene;Acc:107315086]	1
	34197392	34204415	NCBI gene (formerly Entrezgene)	COQ6	GO:0005794	Golgi apparatus	Cellular Component	protein_coding	coenzyme Q6, monooxygenase [Source:NCBI gene;Acc:107315086]	1
	34197392	34204415	NCBI gene (formerly Entrezgene)	COQ6	GO:0031314	extrinsic component of mitochondrial inner membrane	Cellular Component	protein_coding	coenzyme Q6, monooxygenase [Source:NCBI gene;Acc:107315086]	1
	34197392	34204415	NCBI gene (formerly Entrezgene)	COQ6	GO:0042995	cell projection	Cellular Component	protein_coding	coenzyme Q6, monooxygenase [Source:NCBI gene;Acc:107315086]	1
	34197392	34204415	NCBI gene (formerly Entrezgene)	COQ6	GO:0110142	ubiquinone biosynthesis complex	Cellular Component	protein_coding	coenzyme Q6, monooxygenase [Source:NCBI gene;Acc:107315086]	1
	34197392	34204415	NCBI gene (formerly Entrezgene)	COQ6	GO:0008681	2-octaprenyl-6-methoxyphenol hydroxylase activity	Molecular Function	protein_coding	coenzyme Q6, monooxygenase [Source:NCBI gene;Acc:107315086]	1
	34197392	34204415	NCBI gene (formerly Entrezgene)	COQ6	GO:0016709	oxidoreductase activity	Molecular Function	protein_coding	coenzyme Q6, monooxygenase [Source:NCBI gene;Acc:107315086]	1
	34197392	34204415	NCBI gene (formerly Entrezgene)	COQ6	GO:0016712	oxidoreductase activity	Molecular Function	protein_coding	coenzyme Q6, monooxygenase [Source:NCBI gene;Acc:107315086]	1
	34197392	34204415	NCBI gene (formerly Entrezgene)	COQ6	GO:0071949	FAD binding	Molecular Function	protein_coding	coenzyme Q6, monooxygenase [Source:NCBI gene;Acc:107315086]	1
	34197392	34204415	NCBI gene (formerly Entrezgene)	COQ6	GO:0106364	4-hydroxy-3-all-trans-polyprenylbenzoate oxygenase activity	Molecular Function	protein_coding	coenzyme Q6, monooxygenase [Source:NCBI gene;Acc:107315086]	1
15	5682636	5718678	NCBI gene (formerly Entrezgene)	CORO1C	GO:0001755	neural crest cell migration	Biological Process	protein_coding	coronin 1C [Source	-1
	5682636	5718678	NCBI gene (formerly Entrezgene)	CORO1C	GO:0007015	actin filament organization	Biological Process	protein_coding	coronin 1C [Source	-1
	5682636	5718678	NCBI gene (formerly Entrezgene)	CORO1C	GO:0051015	actin filament binding	Molecular Function	protein_coding	coronin 1C [Source	-1
11	16701961	16706832	NCBI gene (formerly Entrezgene)	CPNE7	GO:0071277	cellular response to calcium ion	Biological Process	protein_coding	copine 7 [Source	1
	16701961	16706832	NCBI gene (formerly Entrezgene)	CPNE7	GO:0005634	nucleus	Cellular Component	protein_coding	copine 7 [Source	1
	16701961	16706832	NCBI gene (formerly Entrezgene)	CPNE7	GO:0005737	cytoplasm	Cellular Component	protein_coding	copine 7 [Source	1
	16701961	16706832	NCBI gene (formerly Entrezgene)	CPNE7	GO:0005886	plasma membrane	Cellular Component	protein_coding	copine 7 [Source	1
	16701961	16706832	NCBI gene (formerly Entrezgene)	CPNE7	GO:0045202	synapse	Cellular Component	protein_coding	copine 7 [Source	1
	16701961	16706832	NCBI gene (formerly Entrezgene)	CPNE7	GO:0005544	calcium-dependent phospholipid binding	Molecular Function	protein_coding	copine 7 [Source	1
14	11933100	11953027	NCBI gene (formerly Entrezgene)	CRAMP1	GO:0007389	pattern specification process	Biological Process	protein_coding	cramped chromatin regulator homolog 1 [Source	-1
	11933100	11953027	NCBI gene (formerly Entrezgene)	CRAMP1	GO:0005634	nucleus	Cellular Component	protein_coding	cramped chromatin regulator homolog 1 [Source	-1
	11933100	11953027	NCBI gene (formerly Entrezgene)	CRAMP1	GO:0003677	DNA binding	Molecular Function	protein_coding	cramped chromatin regulator homolog 1 [Source	-1
	11933100	11953027	NCBI gene (formerly Entrezgene)	CRAMP1	GO:0003682	chromatin binding	Molecular Function	protein_coding	cramped chromatin regulator homolog 1 [Source	-1
5	21172548	21210522	NCBI gene (formerly Entrezgene)	CREB3L1	GO:0006357	regulation of transcription by RNA polymerase II	Biological Process	protein_coding	cAMP responsive element binding protein 3 like 1 [Source	-1
	21172548	21210522	NCBI gene (formerly Entrezgene)	CREB3L1	GO:0006986	response to unfolded protein	Biological Process	protein_coding	cAMP responsive element binding protein 3 like 1 [Source	-1
	21172548	21210522	NCBI gene (formerly Entrezgene)	CREB3L1	GO:0010629	negative regulation of gene expression	Biological Process	protein_coding	cAMP responsive element binding protein 3 like 1 [Source	-1
	21172548	21210522	NCBI gene (formerly Entrezgene)	CREB3L1	GO:0032967	positive regulation of collagen biosynthetic process	Biological Process	protein_coding	cAMP responsive element binding protein 3 like 1 [Source	-1
	21172548	21210522	NCBI gene (formerly Entrezgene)	CREB3L1	GO:0040037	negative regulation of fibroblast growth factor receptor signaling pathway	Biological Process	protein_coding	cAMP responsive element binding protein 3 like 1 [Source	-1
	21172548	21210522	NCBI gene (formerly Entrezgene)	CREB3L1	GO:1903671	negative regulation of sprouting angiogenesis	Biological Process	protein_coding	cAMP responsive element binding protein 3 like 1 [Source	-1
	21172548	21210522	NCBI gene (formerly Entrezgene)	CREB3L1	GO:0000785	chromatin	Cellular Component	protein_coding	cAMP responsive element binding protein 3 like 1 [Source	-1
	21172548	21210522	NCBI gene (formerly Entrezgene)	CREB3L1	GO:0005654	nucleoplasm	Cellular Component	protein_coding	cAMP responsive element binding protein 3 like 1 [Source	-1
	21172548	21210522	NCBI gene (formerly Entrezgene)	CREB3L1	GO:0005789	endoplasmic reticulum membrane	Cellular Component	protein_coding	cAMP responsive element binding protein 3 like 1 [Source	-1
	21172548	21210522	NCBI gene (formerly Entrezgene)	CREB3L1	GO:0005829	cytosol	Cellular Component	protein_coding	cAMP responsive element binding protein 3 like 1 [Source	-1
	21172548	21210522	NCBI gene (formerly Entrezgene)	CREB3L1	GO:0000981	DNA-binding transcription factor activity	Molecular Function	protein_coding	cAMP responsive element binding protein 3 like 1 [Source	-1
	21172548	21210522	NCBI gene (formerly Entrezgene)	CREB3L1	GO:0001227	DNA-binding transcription repressor activity	Molecular Function	protein_coding	cAMP responsive element binding protein 3 like 1 [Source	-1
	21172548	21210522	NCBI gene (formerly Entrezgene)	CREB3L1	GO:0035497	cAMP response element binding	Molecular Function	protein_coding	cAMP responsive element binding protein 3 like 1 [Source	-1
	21172548	21210522	NCBI gene (formerly Entrezgene)	CREB3L1	GO:0046332	SMAD binding	Molecular Function	protein_coding	cAMP responsive element binding protein 3 like 1 [Source	-1
15	6103673	6106349	NCBI gene (formerly Entrezgene)	CRYBB2	GO:0002088	lens development in camera-type eye	Biological Process	protein_coding	crystallin beta B2 [Source	1
	6103673	6106349	NCBI gene (formerly Entrezgene)	CRYBB2	GO:0007601	visual perception	Biological Process	protein_coding	crystallin beta B2 [Source	1
	6103673	6106349	NCBI gene (formerly Entrezgene)	CRYBB2	GO:0005212	structural constituent of eye lens	Molecular Function	protein_coding	crystallin beta B2 [Source	1
	6103673	6106349	NCBI gene (formerly Entrezgene)	CRYBB2	GO:0042802	identical protein binding	Molecular Function	protein_coding	crystallin beta B2 [Source	1
	6100590	6102125	NCBI gene (formerly Entrezgene)	CRYBB3	GO:0002088	lens development in camera-type eye	Biological Process	protein_coding	crystallin beta B3 [Source	1
	6100590	6102125	NCBI gene (formerly Entrezgene)	CRYBB3	GO:0007601	visual perception	Biological Process	protein_coding	crystallin beta B3 [Source	1
	6100590	6102125	NCBI gene (formerly Entrezgene)	CRYBB3	GO:0005212	structural constituent of eye lens	Molecular Function	protein_coding	crystallin beta B3 [Source	1
25	2086947	2092681	NCBI gene (formerly Entrezgene)	CTSS	GO:0002250	adaptive immune response	Biological Process	protein_coding	cathepsin S [Source	-1
	2086947	2092681	NCBI gene (formerly Entrezgene)	CTSS	GO:0006508	proteolysis	Biological Process	protein_coding	cathepsin S [Source	-1
	2086947	2092681	NCBI gene (formerly Entrezgene)	CTSS	GO:0006955	immune response	Biological Process	protein_coding	cathepsin S [Source	-1
	2086947	2092681	NCBI gene (formerly Entrezgene)	CTSS	GO:0010447	response to acidic pH	Biological Process	protein_coding	cathepsin S [Source	-1
	2086947	2092681	NCBI gene (formerly Entrezgene)	CTSS	GO:0016485	protein processing	Biological Process	protein_coding	cathepsin S [Source	-1
	2086947	2092681	NCBI gene (formerly Entrezgene)	CTSS	GO:0019886	antigen processing and presentation of exogenous peptide antigen via MHC class II	Biological Process	protein_coding	cathepsin S [Source	-1
	2086947	2092681	NCBI gene (formerly Entrezgene)	CTSS	GO:0030574	collagen catabolic process	Biological Process	protein_coding	cathepsin S [Source	-1
	2086947	2092681	NCBI gene (formerly Entrezgene)	CTSS	GO:0034769	basement membrane disassembly	Biological Process	protein_coding	cathepsin S [Source	-1
	2086947	2092681	NCBI gene (formerly Entrezgene)	CTSS	GO:0051603	proteolysis involved in protein catabolic process	Biological Process	protein_coding	cathepsin S [Source	-1
	2086947	2092681	NCBI gene (formerly Entrezgene)	CTSS	GO:0097067	cellular response to thyroid hormone stimulus	Biological Process	protein_coding	cathepsin S [Source	-1
	2086947	2092681	NCBI gene (formerly Entrezgene)	CTSS	GO:0005615	extracellular space	Cellular Component	protein_coding	cathepsin S [Source	-1
	2086947	2092681	NCBI gene (formerly Entrezgene)	CTSS	GO:0005764	lysosome	Cellular Component	protein_coding	cathepsin S [Source	-1
	2086947	2092681	NCBI gene (formerly Entrezgene)	CTSS	GO:0005770	late endosome	Cellular Component	protein_coding	cathepsin S [Source	-1
	2086947	2092681	NCBI gene (formerly Entrezgene)	CTSS	GO:0045335	phagocytic vesicle	Cellular Component	protein_coding	cathepsin S [Source	-1
	2086947	2092681	NCBI gene (formerly Entrezgene)	CTSS	GO:0001968	fibronectin binding	Molecular Function	protein_coding	cathepsin S [Source	-1
	2086947	2092681	NCBI gene (formerly Entrezgene)	CTSS	GO:0004197	cysteine-type endopeptidase activity	Molecular Function	protein_coding	cathepsin S [Source	-1
	2086947	2092681	NCBI gene (formerly Entrezgene)	CTSS	GO:0005518	collagen binding	Molecular Function	protein_coding	cathepsin S [Source	-1
	2086947	2092681	NCBI gene (formerly Entrezgene)	CTSS	GO:0008234	cysteine-type peptidase activity	Molecular Function	protein_coding	cathepsin S [Source	-1
	2086947	2092681	NCBI gene (formerly Entrezgene)	CTSS	GO:0043236	laminin binding	Molecular Function	protein_coding	cathepsin S [Source	-1
	2086947	2092681	NCBI gene (formerly Entrezgene)	CTSS	GO:0043394	proteoglycan binding	Molecular Function	protein_coding	cathepsin S [Source	-1
11	16420127	16423056	NCBI gene (formerly Entrezgene)	CTU2	GO:0002143	tRNA wobble position uridine thiolation	Biological Process	protein_coding	cytosolic thiouridylase subunit 2 [Source	1
	16420127	16423056	NCBI gene (formerly Entrezgene)	CTU2	GO:0032447	protein urmylation	Biological Process	protein_coding	cytosolic thiouridylase subunit 2 [Source	1
	16420127	16423056	NCBI gene (formerly Entrezgene)	CTU2	GO:0005829	cytosol	Cellular Component	protein_coding	cytosolic thiouridylase subunit 2 [Source	1
	16420127	16423056	NCBI gene (formerly Entrezgene)	CTU2	GO:0032991	protein-containing complex	Cellular Component	protein_coding	cytosolic thiouridylase subunit 2 [Source	1
	16420127	16423056	NCBI gene (formerly Entrezgene)	CTU2	GO:0000049	tRNA binding	Molecular Function	protein_coding	cytosolic thiouridylase subunit 2 [Source	1
	16420127	16423056	NCBI gene (formerly Entrezgene)	CTU2	GO:0016779	nucleotidyltransferase activity	Molecular Function	protein_coding	cytosolic thiouridylase subunit 2 [Source	1
	16420127	16423056	NCBI gene (formerly Entrezgene)	CTU2	GO:0016783	sulfurtransferase activity	Molecular Function	protein_coding	cytosolic thiouridylase subunit 2 [Source	1
1	151152108	151156983	NCBI gene (formerly Entrezgene)	CYSLTR2	GO:0007186	G protein-coupled receptor signaling pathway	Biological Process	protein_coding	cysteinyl leukotriene receptor 2 [Source	1
	151152108	151156983	NCBI gene (formerly Entrezgene)	CYSLTR2	GO:0005886	plasma membrane	Cellular Component	protein_coding	cysteinyl leukotriene receptor 2 [Source	1
	151152108	151156983	NCBI gene (formerly Entrezgene)	CYSLTR2	GO:0004930	G protein-coupled receptor activity	Molecular Function	protein_coding	cysteinyl leukotriene receptor 2 [Source	1
8	23125860	23238567	NCBI gene (formerly Entrezgene)	DAB1	GO:0001764	neuron migration	Biological Process	protein_coding	DAB adaptor protein 1 [Source	-1
	23125860	23238567	NCBI gene (formerly Entrezgene)	DAB1	GO:0007162	negative regulation of cell adhesion	Biological Process	protein_coding	DAB adaptor protein 1 [Source	-1
	23125860	23238567	NCBI gene (formerly Entrezgene)	DAB1	GO:0007259	cell surface receptor signaling pathway via JAK-STAT	Biological Process	protein_coding	DAB adaptor protein 1 [Source	-1
	23125860	23238567	NCBI gene (formerly Entrezgene)	DAB1	GO:0007264	small GTPase-mediated signal transduction	Biological Process	protein_coding	DAB adaptor protein 1 [Source	-1
	23125860	23238567	NCBI gene (formerly Entrezgene)	DAB1	GO:0007409	axonogenesis	Biological Process	protein_coding	DAB adaptor protein 1 [Source	-1
	23125860	23238567	NCBI gene (formerly Entrezgene)	DAB1	GO:0007628	adult walking behavior	Biological Process	protein_coding	DAB adaptor protein 1 [Source	-1
	23125860	23238567	NCBI gene (formerly Entrezgene)	DAB1	GO:0016358	dendrite development	Biological Process	protein_coding	DAB adaptor protein 1 [Source	-1
	23125860	23238567	NCBI gene (formerly Entrezgene)	DAB1	GO:0021517	ventral spinal cord development	Biological Process	protein_coding	DAB adaptor protein 1 [Source	-1
	23125860	23238567	NCBI gene (formerly Entrezgene)	DAB1	GO:0021589	cerebellum structural organization	Biological Process	protein_coding	DAB adaptor protein 1 [Source	-1
	23125860	23238567	NCBI gene (formerly Entrezgene)	DAB1	GO:0021813	cell-cell adhesion involved in neuronal-glial interactions involved in cerebral cortex radial glia guided migration	Biological Process	protein_coding	DAB adaptor protein 1 [Source	-1
	23125860	23238567	NCBI gene (formerly Entrezgene)	DAB1	GO:0021942	radial glia guided migration of Purkinje cell	Biological Process	protein_coding	DAB adaptor protein 1 [Source	-1
	23125860	23238567	NCBI gene (formerly Entrezgene)	DAB1	GO:0038026	reelin-mediated signaling pathway	Biological Process	protein_coding	DAB adaptor protein 1 [Source	-1
	23125860	23238567	NCBI gene (formerly Entrezgene)	DAB1	GO:0045666	positive regulation of neuron differentiation	Biological Process	protein_coding	DAB adaptor protein 1 [Source	-1
	23125860	23238567	NCBI gene (formerly Entrezgene)	DAB1	GO:0046426	negative regulation of receptor signaling pathway via JAK-STAT	Biological Process	protein_coding	DAB adaptor protein 1 [Source	-1
	23125860	23238567	NCBI gene (formerly Entrezgene)	DAB1	GO:0048708	astrocyte differentiation	Biological Process	protein_coding	DAB adaptor protein 1 [Source	-1
	23125860	23238567	NCBI gene (formerly Entrezgene)	DAB1	GO:0048712	negative regulation of astrocyte differentiation	Biological Process	protein_coding	DAB adaptor protein 1 [Source	-1
	23125860	23238567	NCBI gene (formerly Entrezgene)	DAB1	GO:0050771	negative regulation of axonogenesis	Biological Process	protein_coding	DAB adaptor protein 1 [Source	-1
	23125860	23238567	NCBI gene (formerly Entrezgene)	DAB1	GO:0051645	Golgi localization	Biological Process	protein_coding	DAB adaptor protein 1 [Source	-1
	23125860	23238567	NCBI gene (formerly Entrezgene)	DAB1	GO:0090128	regulation of synapse maturation	Biological Process	protein_coding	DAB adaptor protein 1 [Source	-1
	23125860	23238567	NCBI gene (formerly Entrezgene)	DAB1	GO:0097477	lateral motor column neuron migration	Biological Process	protein_coding	DAB adaptor protein 1 [Source	-1
	23125860	23238567	NCBI gene (formerly Entrezgene)	DAB1	GO:0140650	radial glia-guided pyramidal neuron migration	Biological Process	protein_coding	DAB adaptor protein 1 [Source	-1
	23125860	23238567	NCBI gene (formerly Entrezgene)	DAB1	GO:0005737	cytoplasm	Cellular Component	protein_coding	DAB adaptor protein 1 [Source	-1
	23125860	23238567	NCBI gene (formerly Entrezgene)	DAB1	GO:0043231	intracellular membrane-bounded organelle	Cellular Component	protein_coding	DAB adaptor protein 1 [Source	-1
	23125860	23238567	NCBI gene (formerly Entrezgene)	DAB1	GO:0048471	perinuclear region of cytoplasm	Cellular Component	protein_coding	DAB adaptor protein 1 [Source	-1
	23125860	23238567	NCBI gene (formerly Entrezgene)	DAB1	GO:0098978	glutamatergic synapse	Cellular Component	protein_coding	DAB adaptor protein 1 [Source	-1
	23125860	23238567	NCBI gene (formerly Entrezgene)	DAB1	GO:0035591	signaling adaptor activity	Molecular Function	protein_coding	DAB adaptor protein 1 [Source	-1
4	8029139	8271856	NCBI gene (formerly Entrezgene)	DACH2	GO:0046545	development of primary female sexual characteristics	Biological Process	protein_coding	dachshund family transcription factor 2 [Source	-1
	8029139	8271856	NCBI gene (formerly Entrezgene)	DACH2	GO:0005634	nucleus	Cellular Component	protein_coding	dachshund family transcription factor 2 [Source	-1
	8029139	8271856	NCBI gene (formerly Entrezgene)	DACH2	GO:0005667	transcription regulator complex	Cellular Component	protein_coding	dachshund family transcription factor 2 [Source	-1
	8029139	8271856	NCBI gene (formerly Entrezgene)	DACH2	GO:0000978	RNA polymerase II cis-regulatory region sequence-specific DNA binding	Molecular Function	protein_coding	dachshund family transcription factor 2 [Source	-1
	8029139	8271856	NCBI gene (formerly Entrezgene)	DACH2	GO:0000981	DNA-binding transcription factor activity	Molecular Function	protein_coding	dachshund family transcription factor 2 [Source	-1
12	9165232	9169044	NCBI gene (formerly Entrezgene)	DALRD3	GO:0006420	arginyl-tRNA aminoacylation	Biological Process	protein_coding	DALR anticodon binding domain containing 3 [Source	1
	9165232	9169044	NCBI gene (formerly Entrezgene)	DALRD3	GO:0106217	tRNA C3-cytosine methylation	Biological Process	protein_coding	DALR anticodon binding domain containing 3 [Source	1
	9165232	9169044	NCBI gene (formerly Entrezgene)	DALRD3	GO:0000049	tRNA binding	Molecular Function	protein_coding	DALR anticodon binding domain containing 3 [Source	1
	9165232	9169044	NCBI gene (formerly Entrezgene)	DALRD3	GO:0004814	arginine-tRNA ligase activity	Molecular Function	protein_coding	DALR anticodon binding domain containing 3 [Source	1
	9165232	9169044	NCBI gene (formerly Entrezgene)	DALRD3	GO:0005524	ATP binding	Molecular Function	protein_coding	DALR anticodon binding domain containing 3 [Source	1
15	5748715	5752955	NCBI gene (formerly Entrezgene)	DAO	GO:0006562	proline catabolic process	Biological Process	protein_coding	D-amino acid oxidase [Source	1
	5748715	5752955	NCBI gene (formerly Entrezgene)	DAO	GO:0036088	D-serine catabolic process	Biological Process	protein_coding	D-amino acid oxidase [Source	1
	5748715	5752955	NCBI gene (formerly Entrezgene)	DAO	GO:0042416	dopamine biosynthetic process	Biological Process	protein_coding	D-amino acid oxidase [Source	1
	5748715	5752955	NCBI gene (formerly Entrezgene)	DAO	GO:0046416	D-amino acid metabolic process	Biological Process	protein_coding	D-amino acid oxidase [Source	1
	5748715	5752955	NCBI gene (formerly Entrezgene)	DAO	GO:0055130	D-alanine catabolic process	Biological Process	protein_coding	D-amino acid oxidase [Source	1
	5748715	5752955	NCBI gene (formerly Entrezgene)	DAO	GO:0005576	extracellular region	Cellular Component	protein_coding	D-amino acid oxidase [Source	1
	5748715	5752955	NCBI gene (formerly Entrezgene)	DAO	GO:0005741	mitochondrial outer membrane	Cellular Component	protein_coding	D-amino acid oxidase [Source	1
	5748715	5752955	NCBI gene (formerly Entrezgene)	DAO	GO:0005782	peroxisomal matrix	Cellular Component	protein_coding	D-amino acid oxidase [Source	1
	5748715	5752955	NCBI gene (formerly Entrezgene)	DAO	GO:0005829	cytosol	Cellular Component	protein_coding	D-amino acid oxidase [Source	1
	5748715	5752955	NCBI gene (formerly Entrezgene)	DAO	GO:0042995	cell projection	Cellular Component	protein_coding	D-amino acid oxidase [Source	1
	5748715	5752955	NCBI gene (formerly Entrezgene)	DAO	GO:0048786	presynaptic active zone	Cellular Component	protein_coding	D-amino acid oxidase [Source	1
	5748715	5752955	NCBI gene (formerly Entrezgene)	DAO	GO:0003884	D-amino-acid oxidase activity	Molecular Function	protein_coding	D-amino acid oxidase [Source	1
	5748715	5752955	NCBI gene (formerly Entrezgene)	DAO	GO:0042802	identical protein binding	Molecular Function	protein_coding	D-amino acid oxidase [Source	1
	5748715	5752955	NCBI gene (formerly Entrezgene)	DAO	GO:0071949	FAD binding	Molecular Function	protein_coding	D-amino acid oxidase [Source	1
2	52393245	52429971	NCBI gene (formerly Entrezgene)	DAP	GO:0006417	regulation of translation	Biological Process	protein_coding	death associated protein [Source	-1
	52393245	52429971	NCBI gene (formerly Entrezgene)	DAP	GO:0010507	negative regulation of autophagy	Biological Process	protein_coding	death associated protein [Source	-1
	52393245	52429971	NCBI gene (formerly Entrezgene)	DAP	GO:0034198	cellular response to amino acid starvation	Biological Process	protein_coding	death associated protein [Source	-1
	52393245	52429971	NCBI gene (formerly Entrezgene)	DAP	GO:0045892	negative regulation of DNA-templated transcription	Biological Process	protein_coding	death associated protein [Source	-1
	52393245	52429971	NCBI gene (formerly Entrezgene)	DAP	GO:0097190	apoptotic signaling pathway	Biological Process	protein_coding	death associated protein [Source	-1
	52393245	52429971	NCBI gene (formerly Entrezgene)	DAP	GO:0070513	death domain binding	Molecular Function	protein_coding	death associated protein [Source	-1
20	4469441	4474961	NCBI gene (formerly Entrezgene)	DBNDD2	GO:0006469	negative regulation of protein kinase activity	Biological Process	protein_coding	dysbindin domain containing 2 [Source	-1
	4469441	4474961	NCBI gene (formerly Entrezgene)	DBNDD2	GO:0005737	cytoplasm	Cellular Component	protein_coding	dysbindin domain containing 2 [Source	-1
12	1230706	1256711	NCBI gene (formerly Entrezgene)	DCAF1	GO:0000122	negative regulation of transcription by RNA polymerase II	Biological Process	protein_coding	DDB1 and CUL4 associated factor 1 [Source	-1
	1230706	1256711	NCBI gene (formerly Entrezgene)	DCAF1	GO:0016567	protein ubiquitination	Biological Process	protein_coding	DDB1 and CUL4 associated factor 1 [Source	-1
	1230706	1256711	NCBI gene (formerly Entrezgene)	DCAF1	GO:0035212	cell competition in a multicellular organism	Biological Process	protein_coding	DDB1 and CUL4 associated factor 1 [Source	-1
	1230706	1256711	NCBI gene (formerly Entrezgene)	DCAF1	GO:0043161	proteasome-mediated ubiquitin-dependent protein catabolic process	Biological Process	protein_coding	DDB1 and CUL4 associated factor 1 [Source	-1
	1230706	1256711	NCBI gene (formerly Entrezgene)	DCAF1	GO:0045732	positive regulation of protein catabolic process	Biological Process	protein_coding	DDB1 and CUL4 associated factor 1 [Source	-1
	1230706	1256711	NCBI gene (formerly Entrezgene)	DCAF1	GO:0001650	fibrillar center	Cellular Component	protein_coding	DDB1 and CUL4 associated factor 1 [Source	-1
	1230706	1256711	NCBI gene (formerly Entrezgene)	DCAF1	GO:0005634	nucleus	Cellular Component	protein_coding	DDB1 and CUL4 associated factor 1 [Source	-1
	1230706	1256711	NCBI gene (formerly Entrezgene)	DCAF1	GO:0005654	nucleoplasm	Cellular Component	protein_coding	DDB1 and CUL4 associated factor 1 [Source	-1
	1230706	1256711	NCBI gene (formerly Entrezgene)	DCAF1	GO:0005813	centrosome	Cellular Component	protein_coding	DDB1 and CUL4 associated factor 1 [Source	-1
	1230706	1256711	NCBI gene (formerly Entrezgene)	DCAF1	GO:0008180	COP9 signalosome	Cellular Component	protein_coding	DDB1 and CUL4 associated factor 1 [Source	-1
	1230706	1256711	NCBI gene (formerly Entrezgene)	DCAF1	GO:0016020	membrane	Cellular Component	protein_coding	DDB1 and CUL4 associated factor 1 [Source	-1
	1230706	1256711	NCBI gene (formerly Entrezgene)	DCAF1	GO:0080008	Cul4-RING E3 ubiquitin ligase complex	Cellular Component	protein_coding	DDB1 and CUL4 associated factor 1 [Source	-1
	1230706	1256711	NCBI gene (formerly Entrezgene)	DCAF1	GO:0030331	nuclear estrogen receptor binding	Molecular Function	protein_coding	DDB1 and CUL4 associated factor 1 [Source	-1
	1230706	1256711	NCBI gene (formerly Entrezgene)	DCAF1	GO:1990244	histone H2AT120 kinase activity	Molecular Function	protein_coding	DDB1 and CUL4 associated factor 1 [Source	-1
	1230706	1256711	NCBI gene (formerly Entrezgene)	DCAF1	GO:1990756	ubiquitin-like ligase-substrate adaptor activity	Molecular Function	protein_coding	DDB1 and CUL4 associated factor 1 [Source	-1
4	12491930	12559179	NCBI gene (formerly Entrezgene)	DCX	GO:0001764	neuron migration	Biological Process	protein_coding	doublecortin [Source	1
	12491930	12559179	NCBI gene (formerly Entrezgene)	DCX	GO:0021819	layer formation in cerebral cortex	Biological Process	protein_coding	doublecortin [Source	1
	12491930	12559179	NCBI gene (formerly Entrezgene)	DCX	GO:0021860	pyramidal neuron development	Biological Process	protein_coding	doublecortin [Source	1
	12491930	12559179	NCBI gene (formerly Entrezgene)	DCX	GO:0021952	central nervous system projection neuron axonogenesis	Biological Process	protein_coding	doublecortin [Source	1
	12491930	12559179	NCBI gene (formerly Entrezgene)	DCX	GO:0035082	axoneme assembly	Biological Process	protein_coding	doublecortin [Source	1
	12491930	12559179	NCBI gene (formerly Entrezgene)	DCX	GO:0035556	intracellular signal transduction	Biological Process	protein_coding	doublecortin [Source	1
	12491930	12559179	NCBI gene (formerly Entrezgene)	DCX	GO:0042461	photoreceptor cell development	Biological Process	protein_coding	doublecortin [Source	1
	12491930	12559179	NCBI gene (formerly Entrezgene)	DCX	GO:0048675	axon extension	Biological Process	protein_coding	doublecortin [Source	1
	12491930	12559179	NCBI gene (formerly Entrezgene)	DCX	GO:0048813	dendrite morphogenesis	Biological Process	protein_coding	doublecortin [Source	1
	12491930	12559179	NCBI gene (formerly Entrezgene)	DCX	GO:0060041	retina development in camera-type eye	Biological Process	protein_coding	doublecortin [Source	1
	12491930	12559179	NCBI gene (formerly Entrezgene)	DCX	GO:0150052	regulation of postsynapse assembly	Biological Process	protein_coding	doublecortin [Source	1
	12491930	12559179	NCBI gene (formerly Entrezgene)	DCX	GO:0005829	cytosol	Cellular Component	protein_coding	doublecortin [Source	1
	12491930	12559179	NCBI gene (formerly Entrezgene)	DCX	GO:0005930	axoneme	Cellular Component	protein_coding	doublecortin [Source	1
	12491930	12559179	NCBI gene (formerly Entrezgene)	DCX	GO:0043005	neuron projection	Cellular Component	protein_coding	doublecortin [Source	1
	12491930	12559179	NCBI gene (formerly Entrezgene)	DCX	GO:0098978	glutamatergic synapse	Cellular Component	protein_coding	doublecortin [Source	1
	12491930	12559179	NCBI gene (formerly Entrezgene)	DCX	GO:0008017	microtubule binding	Molecular Function	protein_coding	doublecortin [Source	1
28	2467520	2470415	NCBI gene (formerly Entrezgene)	DDA1	GO:0000209	protein polyubiquitination	Biological Process	protein_coding	DET1 and DDB1 associated 1 [Source	1
	2467520	2470415	NCBI gene (formerly Entrezgene)	DDA1	GO:0032436	positive regulation of proteasomal ubiquitin-dependent protein catabolic process	Biological Process	protein_coding	DET1 and DDB1 associated 1 [Source	1
	2467520	2470415	NCBI gene (formerly Entrezgene)	DDA1	GO:0080008	Cul4-RING E3 ubiquitin ligase complex	Cellular Component	protein_coding	DET1 and DDB1 associated 1 [Source	1
22	3650723	3657899	NCBI gene (formerly Entrezgene)	DDHD2	GO:0000266	mitochondrial fission	Biological Process	protein_coding	DDHD domain containing 2 [Source	1
	3650723	3657899	NCBI gene (formerly Entrezgene)	DDHD2	GO:0007626	locomotory behavior	Biological Process	protein_coding	DDHD domain containing 2 [Source	1
	3650723	3657899	NCBI gene (formerly Entrezgene)	DDHD2	GO:0008542	visual learning	Biological Process	protein_coding	DDHD domain containing 2 [Source	1
	3650723	3657899	NCBI gene (formerly Entrezgene)	DDHD2	GO:0019433	triglyceride catabolic process	Biological Process	protein_coding	DDHD domain containing 2 [Source	1
	3650723	3657899	NCBI gene (formerly Entrezgene)	DDHD2	GO:0034389	lipid droplet organization	Biological Process	protein_coding	DDHD domain containing 2 [Source	1
	3650723	3657899	NCBI gene (formerly Entrezgene)	DDHD2	GO:0090141	positive regulation of mitochondrial fission	Biological Process	protein_coding	DDHD domain containing 2 [Source	1
	3650723	3657899	NCBI gene (formerly Entrezgene)	DDHD2	GO:0005829	cytosol	Cellular Component	protein_coding	DDHD domain containing 2 [Source	1
	3650723	3657899	NCBI gene (formerly Entrezgene)	DDHD2	GO:0016020	membrane	Cellular Component	protein_coding	DDHD domain containing 2 [Source	1
	3650723	3657899	NCBI gene (formerly Entrezgene)	DDHD2	GO:0030134	COPII-coated ER to Golgi transport vesicle	Cellular Component	protein_coding	DDHD domain containing 2 [Source	1
	3650723	3657899	NCBI gene (formerly Entrezgene)	DDHD2	GO:0034451	centriolar satellite	Cellular Component	protein_coding	DDHD domain containing 2 [Source	1
	3650723	3657899	NCBI gene (formerly Entrezgene)	DDHD2	GO:0004620	phospholipase activity	Molecular Function	protein_coding	DDHD domain containing 2 [Source	1
	3650723	3657899	NCBI gene (formerly Entrezgene)	DDHD2	GO:0004806	triacylglycerol lipase activity	Molecular Function	protein_coding	DDHD domain containing 2 [Source	1
	3650723	3657899	NCBI gene (formerly Entrezgene)	DDHD2	GO:0005515	protein binding	Molecular Function	protein_coding	DDHD domain containing 2 [Source	1
	3650723	3657899	NCBI gene (formerly Entrezgene)	DDHD2	GO:0046872	metal ion binding	Molecular Function	protein_coding	DDHD domain containing 2 [Source	1
28	2766011	2775433	NCBI gene (formerly Entrezgene)	DDX49	GO:0030307	positive regulation of cell growth	Biological Process	protein_coding	DEAD-box helicase 49 [Source	-1
	2766011	2775433	NCBI gene (formerly Entrezgene)	DDX49	GO:0044357	regulation of rRNA stability	Biological Process	protein_coding	DEAD-box helicase 49 [Source	-1
	2766011	2775433	NCBI gene (formerly Entrezgene)	DDX49	GO:0005634	nucleus	Cellular Component	protein_coding	DEAD-box helicase 49 [Source	-1
	2766011	2775433	NCBI gene (formerly Entrezgene)	DDX49	GO:0005829	cytosol	Cellular Component	protein_coding	DEAD-box helicase 49 [Source	-1
	2766011	2775433	NCBI gene (formerly Entrezgene)	DDX49	GO:0003676	nucleic acid binding	Molecular Function	protein_coding	DEAD-box helicase 49 [Source	-1
	2766011	2775433	NCBI gene (formerly Entrezgene)	DDX49	GO:0003724	RNA helicase activity	Molecular Function	protein_coding	DEAD-box helicase 49 [Source	-1
	2766011	2775433	NCBI gene (formerly Entrezgene)	DDX49	GO:0005524	ATP binding	Molecular Function	protein_coding	DEAD-box helicase 49 [Source	-1
	2766011	2775433	NCBI gene (formerly Entrezgene)	DDX49	GO:0016787	hydrolase activity	Molecular Function	protein_coding	DEAD-box helicase 49 [Source	-1
1	52997475	53083064	NCBI gene (formerly Entrezgene)	DENND5B	GO:1905885	positive regulation of triglyceride transport	Biological Process	protein_coding	DENN domain containing 5B [Source	-1
	52997475	53083064	NCBI gene (formerly Entrezgene)	DENND5B	GO:0016020	membrane	Cellular Component	protein_coding	DENN domain containing 5B [Source	-1
	52997475	53083064	NCBI gene (formerly Entrezgene)	DENND5B	GO:0005085	guanyl-nucleotide exchange factor activity	Molecular Function	protein_coding	DENN domain containing 5B [Source	-1
	52997475	53083064	NCBI gene (formerly Entrezgene)	DENND5B	GO:0031267	small GTPase binding	Molecular Function	protein_coding	DENN domain containing 5B [Source	-1
5	21127747	21162597	NCBI gene (formerly Entrezgene)	DGKZ	GO:0006654	phosphatidic acid biosynthetic process	Biological Process	protein_coding	diacylglycerol kinase zeta [Source	-1
	21127747	21162597	NCBI gene (formerly Entrezgene)	DGKZ	GO:0007200	phospholipase C-activating G protein-coupled receptor signaling pathway	Biological Process	protein_coding	diacylglycerol kinase zeta [Source	-1
	21127747	21162597	NCBI gene (formerly Entrezgene)	DGKZ	GO:0035556	intracellular signal transduction	Biological Process	protein_coding	diacylglycerol kinase zeta [Source	-1
	21127747	21162597	NCBI gene (formerly Entrezgene)	DGKZ	GO:0046339	diacylglycerol metabolic process	Biological Process	protein_coding	diacylglycerol kinase zeta [Source	-1
	21127747	21162597	NCBI gene (formerly Entrezgene)	DGKZ	GO:0046486	glycerolipid metabolic process	Biological Process	protein_coding	diacylglycerol kinase zeta [Source	-1
	21127747	21162597	NCBI gene (formerly Entrezgene)	DGKZ	GO:0046834	lipid phosphorylation	Biological Process	protein_coding	diacylglycerol kinase zeta [Source	-1
	21127747	21162597	NCBI gene (formerly Entrezgene)	DGKZ	GO:0051966	regulation of synaptic transmission	Biological Process	protein_coding	diacylglycerol kinase zeta [Source	-1
	21127747	21162597	NCBI gene (formerly Entrezgene)	DGKZ	GO:0005634	nucleus	Cellular Component	protein_coding	diacylglycerol kinase zeta [Source	-1
	21127747	21162597	NCBI gene (formerly Entrezgene)	DGKZ	GO:0005829	cytosol	Cellular Component	protein_coding	diacylglycerol kinase zeta [Source	-1
	21127747	21162597	NCBI gene (formerly Entrezgene)	DGKZ	GO:0005886	plasma membrane	Cellular Component	protein_coding	diacylglycerol kinase zeta [Source	-1
	21127747	21162597	NCBI gene (formerly Entrezgene)	DGKZ	GO:0016607	nuclear speck	Cellular Component	protein_coding	diacylglycerol kinase zeta [Source	-1
	21127747	21162597	NCBI gene (formerly Entrezgene)	DGKZ	GO:0030027	lamellipodium	Cellular Component	protein_coding	diacylglycerol kinase zeta [Source	-1
	21127747	21162597	NCBI gene (formerly Entrezgene)	DGKZ	GO:0098978	glutamatergic synapse	Cellular Component	protein_coding	diacylglycerol kinase zeta [Source	-1
	21127747	21162597	NCBI gene (formerly Entrezgene)	DGKZ	GO:0004143	ATP-dependent diacylglycerol kinase activity	Molecular Function	protein_coding	diacylglycerol kinase zeta [Source	-1
	21127747	21162597	NCBI gene (formerly Entrezgene)	DGKZ	GO:0005515	protein binding	Molecular Function	protein_coding	diacylglycerol kinase zeta [Source	-1
	21127747	21162597	NCBI gene (formerly Entrezgene)	DGKZ	GO:0005524	ATP binding	Molecular Function	protein_coding	diacylglycerol kinase zeta [Source	-1
	21127747	21162597	NCBI gene (formerly Entrezgene)	DGKZ	GO:0046872	metal ion binding	Molecular Function	protein_coding	diacylglycerol kinase zeta [Source	-1
18	49000	62173	NCBI gene (formerly Entrezgene)	DHRS7C	GO:0006874	intracellular calcium ion homeostasis	Biological Process	protein_coding	dehydrogenase/reductase 7C [Source	1
	49000	62173	NCBI gene (formerly Entrezgene)	DHRS7C	GO:0010880	regulation of release of sequestered calcium ion into cytosol by sarcoplasmic reticulum	Biological Process	protein_coding	dehydrogenase/reductase 7C [Source	1
	49000	62173	NCBI gene (formerly Entrezgene)	DHRS7C	GO:0016020	membrane	Cellular Component	protein_coding	dehydrogenase/reductase 7C [Source	1
	49000	62173	NCBI gene (formerly Entrezgene)	DHRS7C	GO:0033017	sarcoplasmic reticulum membrane	Cellular Component	protein_coding	dehydrogenase/reductase 7C [Source	1
	49000	62173	NCBI gene (formerly Entrezgene)	DHRS7C	GO:0004745	all-trans-retinol dehydrogenase (NAD+) activity	Molecular Function	protein_coding	dehydrogenase/reductase 7C [Source	1
	49000	62173	NCBI gene (formerly Entrezgene)	DHRS7C	GO:0016616	oxidoreductase activity	Molecular Function	protein_coding	dehydrogenase/reductase 7C [Source	1
5	34552997	34565694	NCBI gene (formerly Entrezgene)	DLST	GO:0006099	tricarboxylic acid cycle	Biological Process	protein_coding	dihydrolipoamide S-succinyltransferase [Source	1
	34552997	34565694	NCBI gene (formerly Entrezgene)	DLST	GO:0033512	L-lysine catabolic process to acetyl-CoA via saccharopine	Biological Process	protein_coding	dihydrolipoamide S-succinyltransferase [Source	1
	34552997	34565694	NCBI gene (formerly Entrezgene)	DLST	GO:0005654	nucleoplasm	Cellular Component	protein_coding	dihydrolipoamide S-succinyltransferase [Source	1
	34552997	34565694	NCBI gene (formerly Entrezgene)	DLST	GO:0005759	mitochondrial matrix	Cellular Component	protein_coding	dihydrolipoamide S-succinyltransferase [Source	1
	34552997	34565694	NCBI gene (formerly Entrezgene)	DLST	GO:0005829	cytosol	Cellular Component	protein_coding	dihydrolipoamide S-succinyltransferase [Source	1
	34552997	34565694	NCBI gene (formerly Entrezgene)	DLST	GO:0045252	oxoglutarate dehydrogenase complex	Cellular Component	protein_coding	dihydrolipoamide S-succinyltransferase [Source	1
	34552997	34565694	NCBI gene (formerly Entrezgene)	DLST	GO:0160167	oxoadipate dehydrogenase complex	Cellular Component	protein_coding	dihydrolipoamide S-succinyltransferase [Source	1
	34552997	34565694	NCBI gene (formerly Entrezgene)	DLST	GO:0004149	dihydrolipoyllysine-residue succinyltransferase activity	Molecular Function	protein_coding	dihydrolipoamide S-succinyltransferase [Source	1
8	25723615	25738229	NCBI gene (formerly Entrezgene)	DNAI4	GO:0002244	hematopoietic progenitor cell differentiation	Biological Process	protein_coding	WD repeat domain 78 [Source	-1
	25723615	25738229	NCBI gene (formerly Entrezgene)	DNAI4	GO:0003341	cilium movement	Biological Process	protein_coding	WD repeat domain 78 [Source	-1
	25723615	25738229	NCBI gene (formerly Entrezgene)	DNAI4	GO:0070286	axonemal dynein complex assembly	Biological Process	protein_coding	WD repeat domain 78 [Source	-1
	25723615	25738229	NCBI gene (formerly Entrezgene)	DNAI4	GO:0005858	axonemal dynein complex	Cellular Component	protein_coding	WD repeat domain 78 [Source	-1
	25723615	25738229	NCBI gene (formerly Entrezgene)	DNAI4	GO:0031514	motile cilium	Cellular Component	protein_coding	WD repeat domain 78 [Source	-1
	25723615	25738229	NCBI gene (formerly Entrezgene)	DNAI4	GO:0120293	dynein axonemal particle	Cellular Component	protein_coding	WD repeat domain 78 [Source	-1
	25723615	25738229	NCBI gene (formerly Entrezgene)	DNAI4	GO:0045503	dynein light chain binding	Molecular Function	protein_coding	WD repeat domain 78 [Source	-1
	25723615	25738229	NCBI gene (formerly Entrezgene)	DNAI4	GO:0045504	dynein heavy chain binding	Molecular Function	protein_coding	WD repeat domain 78 [Source	-1
8	25466867	25496628	NCBI gene (formerly Entrezgene)	DNAJC6	GO:0016191	synaptic vesicle uncoating	Biological Process	protein_coding	DnaJ heat shock protein family (Hsp40) member C6 [Source	1
	25466867	25496628	NCBI gene (formerly Entrezgene)	DNAJC6	GO:0016311	dephosphorylation	Biological Process	protein_coding	DnaJ heat shock protein family (Hsp40) member C6 [Source	1
	25466867	25496628	NCBI gene (formerly Entrezgene)	DNAJC6	GO:0046907	intracellular transport	Biological Process	protein_coding	DnaJ heat shock protein family (Hsp40) member C6 [Source	1
	25466867	25496628	NCBI gene (formerly Entrezgene)	DNAJC6	GO:0072583	clathrin-dependent endocytosis	Biological Process	protein_coding	DnaJ heat shock protein family (Hsp40) member C6 [Source	1
	25466867	25496628	NCBI gene (formerly Entrezgene)	DNAJC6	GO:1905443	regulation of clathrin coat assembly	Biological Process	protein_coding	DnaJ heat shock protein family (Hsp40) member C6 [Source	1
	25466867	25496628	NCBI gene (formerly Entrezgene)	DNAJC6	GO:2000369	regulation of clathrin-dependent endocytosis	Biological Process	protein_coding	DnaJ heat shock protein family (Hsp40) member C6 [Source	1
	25466867	25496628	NCBI gene (formerly Entrezgene)	DNAJC6	GO:0005829	cytosol	Cellular Component	protein_coding	DnaJ heat shock protein family (Hsp40) member C6 [Source	1
	25466867	25496628	NCBI gene (formerly Entrezgene)	DNAJC6	GO:0014069	postsynaptic density	Cellular Component	protein_coding	DnaJ heat shock protein family (Hsp40) member C6 [Source	1
	25466867	25496628	NCBI gene (formerly Entrezgene)	DNAJC6	GO:0030136	clathrin-coated vesicle	Cellular Component	protein_coding	DnaJ heat shock protein family (Hsp40) member C6 [Source	1
	25466867	25496628	NCBI gene (formerly Entrezgene)	DNAJC6	GO:0098894	extrinsic component of presynaptic endocytic zone membrane	Cellular Component	protein_coding	DnaJ heat shock protein family (Hsp40) member C6 [Source	1
	25466867	25496628	NCBI gene (formerly Entrezgene)	DNAJC6	GO:0016314	phosphatidylinositol-3	Molecular Function	protein_coding	DnaJ heat shock protein family (Hsp40) member C6 [Source	1
	25466867	25496628	NCBI gene (formerly Entrezgene)	DNAJC6	GO:0030276	clathrin binding	Molecular Function	protein_coding	DnaJ heat shock protein family (Hsp40) member C6 [Source	1
23	3335449	3339687	NCBI gene (formerly Entrezgene)	DNALI1	GO:0120316	sperm flagellum assembly	Biological Process	protein_coding	dynein axonemal light intermediate chain 1 [Source	-1
	3335449	3339687	NCBI gene (formerly Entrezgene)	DNALI1	GO:0005930	axoneme	Cellular Component	protein_coding	dynein axonemal light intermediate chain 1 [Source	-1
	3335449	3339687	NCBI gene (formerly Entrezgene)	DNALI1	GO:0030175	filopodium	Cellular Component	protein_coding	dynein axonemal light intermediate chain 1 [Source	-1
	3335449	3339687	NCBI gene (formerly Entrezgene)	DNALI1	GO:0030286	dynein complex	Cellular Component	protein_coding	dynein axonemal light intermediate chain 1 [Source	-1
	3335449	3339687	NCBI gene (formerly Entrezgene)	DNALI1	GO:0036126	sperm flagellum	Cellular Component	protein_coding	dynein axonemal light intermediate chain 1 [Source	-1
	3335449	3339687	NCBI gene (formerly Entrezgene)	DNALI1	GO:0097546	ciliary base	Cellular Component	protein_coding	dynein axonemal light intermediate chain 1 [Source	-1
	3335449	3339687	NCBI gene (formerly Entrezgene)	DNALI1	GO:0045504	dynein heavy chain binding	Molecular Function	protein_coding	dynein axonemal light intermediate chain 1 [Source	-1
12	1095086	1208522	NCBI gene (formerly Entrezgene)	DOCK3	GO:0007264	small GTPase-mediated signal transduction	Biological Process	protein_coding	dedicator of cytokinesis 3 [Source	1
	1095086	1208522	NCBI gene (formerly Entrezgene)	DOCK3	GO:0005737	cytoplasm	Cellular Component	protein_coding	dedicator of cytokinesis 3 [Source	1
	1095086	1208522	NCBI gene (formerly Entrezgene)	DOCK3	GO:0005829	cytosol	Cellular Component	protein_coding	dedicator of cytokinesis 3 [Source	1
	1095086	1208522	NCBI gene (formerly Entrezgene)	DOCK3	GO:0005886	plasma membrane	Cellular Component	protein_coding	dedicator of cytokinesis 3 [Source	1
	1095086	1208522	NCBI gene (formerly Entrezgene)	DOCK3	GO:0005085	guanyl-nucleotide exchange factor activity	Molecular Function	protein_coding	dedicator of cytokinesis 3 [Source	1
	1095086	1208522	NCBI gene (formerly Entrezgene)	DOCK3	GO:0031267	small GTPase binding	Molecular Function	protein_coding	dedicator of cytokinesis 3 [Source	1
8	24722253	24806225	NCBI gene (formerly Entrezgene)	DOCK7	GO:0000226	microtubule cytoskeleton organization	Biological Process	protein_coding	dedicator of cytokinesis 7 [Source	-1
	24722253	24806225	NCBI gene (formerly Entrezgene)	DOCK7	GO:0007264	small GTPase-mediated signal transduction	Biological Process	protein_coding	dedicator of cytokinesis 7 [Source	-1
	24722253	24806225	NCBI gene (formerly Entrezgene)	DOCK7	GO:0007409	axonogenesis	Biological Process	protein_coding	dedicator of cytokinesis 7 [Source	-1
	24722253	24806225	NCBI gene (formerly Entrezgene)	DOCK7	GO:0043547	positive regulation of GTPase activity	Biological Process	protein_coding	dedicator of cytokinesis 7 [Source	-1
	24722253	24806225	NCBI gene (formerly Entrezgene)	DOCK7	GO:0045200	establishment of neuroblast polarity	Biological Process	protein_coding	dedicator of cytokinesis 7 [Source	-1
	24722253	24806225	NCBI gene (formerly Entrezgene)	DOCK7	GO:1904754	positive regulation of vascular associated smooth muscle cell migration	Biological Process	protein_coding	dedicator of cytokinesis 7 [Source	-1
	24722253	24806225	NCBI gene (formerly Entrezgene)	DOCK7	GO:0008180	COP9 signalosome	Cellular Component	protein_coding	dedicator of cytokinesis 7 [Source	-1
	24722253	24806225	NCBI gene (formerly Entrezgene)	DOCK7	GO:0005085	guanyl-nucleotide exchange factor activity	Molecular Function	protein_coding	dedicator of cytokinesis 7 [Source	-1
	24722253	24806225	NCBI gene (formerly Entrezgene)	DOCK7	GO:0031267	small GTPase binding	Molecular Function	protein_coding	dedicator of cytokinesis 7 [Source	-1
11	16710764	16714644	NCBI gene (formerly Entrezgene)	DPEP1	GO:0006508	proteolysis	Biological Process	protein_coding	dipeptidase 1 [Source	1
	16710764	16714644	NCBI gene (formerly Entrezgene)	DPEP1	GO:0006751	glutathione catabolic process	Biological Process	protein_coding	dipeptidase 1 [Source	1
	16710764	16714644	NCBI gene (formerly Entrezgene)	DPEP1	GO:0006954	inflammatory response	Biological Process	protein_coding	dipeptidase 1 [Source	1
	16710764	16714644	NCBI gene (formerly Entrezgene)	DPEP1	GO:0016999	antibiotic metabolic process	Biological Process	protein_coding	dipeptidase 1 [Source	1
	16710764	16714644	NCBI gene (formerly Entrezgene)	DPEP1	GO:0030336	negative regulation of cell migration	Biological Process	protein_coding	dipeptidase 1 [Source	1
	16710764	16714644	NCBI gene (formerly Entrezgene)	DPEP1	GO:0030593	neutrophil chemotaxis	Biological Process	protein_coding	dipeptidase 1 [Source	1
	16710764	16714644	NCBI gene (formerly Entrezgene)	DPEP1	GO:0043066	negative regulation of apoptotic process	Biological Process	protein_coding	dipeptidase 1 [Source	1
	16710764	16714644	NCBI gene (formerly Entrezgene)	DPEP1	GO:0050667	homocysteine metabolic process	Biological Process	protein_coding	dipeptidase 1 [Source	1
	16710764	16714644	NCBI gene (formerly Entrezgene)	DPEP1	GO:0071466	cellular response to xenobiotic stimulus	Biological Process	protein_coding	dipeptidase 1 [Source	1
	16710764	16714644	NCBI gene (formerly Entrezgene)	DPEP1	GO:1901749	leukotriene D4 catabolic process	Biological Process	protein_coding	dipeptidase 1 [Source	1
	16710764	16714644	NCBI gene (formerly Entrezgene)	DPEP1	GO:0005654	nucleoplasm	Cellular Component	protein_coding	dipeptidase 1 [Source	1
	16710764	16714644	NCBI gene (formerly Entrezgene)	DPEP1	GO:0016324	apical plasma membrane	Cellular Component	protein_coding	dipeptidase 1 [Source	1
	16710764	16714644	NCBI gene (formerly Entrezgene)	DPEP1	GO:0030054	cell junction	Cellular Component	protein_coding	dipeptidase 1 [Source	1
	16710764	16714644	NCBI gene (formerly Entrezgene)	DPEP1	GO:0098552	side of membrane	Cellular Component	protein_coding	dipeptidase 1 [Source	1
	16710764	16714644	NCBI gene (formerly Entrezgene)	DPEP1	GO:0008270	zinc ion binding	Molecular Function	protein_coding	dipeptidase 1 [Source	1
	16710764	16714644	NCBI gene (formerly Entrezgene)	DPEP1	GO:0008800	beta-lactamase activity	Molecular Function	protein_coding	dipeptidase 1 [Source	1
	16710764	16714644	NCBI gene (formerly Entrezgene)	DPEP1	GO:0043027	cysteine-type endopeptidase inhibitor activity involved in apoptotic process	Molecular Function	protein_coding	dipeptidase 1 [Source	1
	16710764	16714644	NCBI gene (formerly Entrezgene)	DPEP1	GO:0070573	metallodipeptidase activity	Molecular Function	protein_coding	dipeptidase 1 [Source	1
	16710764	16714644	NCBI gene (formerly Entrezgene)	DPEP1	GO:0072341	modified amino acid binding	Molecular Function	protein_coding	dipeptidase 1 [Source	1
25	2025179	2029808	NCBI gene (formerly Entrezgene)	DUSP23	GO:0006470	protein dephosphorylation	Biological Process	protein_coding	dual specificity phosphatase 23 [Source	1
	2025179	2029808	NCBI gene (formerly Entrezgene)	DUSP23	GO:0060271	cilium assembly	Biological Process	protein_coding	dual specificity phosphatase 23 [Source	1
	2025179	2029808	NCBI gene (formerly Entrezgene)	DUSP23	GO:0005576	extracellular region	Cellular Component	protein_coding	dual specificity phosphatase 23 [Source	1
	2025179	2029808	NCBI gene (formerly Entrezgene)	DUSP23	GO:0004721	phosphoprotein phosphatase activity	Molecular Function	protein_coding	dual specificity phosphatase 23 [Source	1
	2025179	2029808	NCBI gene (formerly Entrezgene)	DUSP23	GO:0008138	protein tyrosine/serine/threonine phosphatase activity	Molecular Function	protein_coding	dual specificity phosphatase 23 [Source	1
22	2979873	2981833	NCBI gene (formerly Entrezgene)	DUSP26	GO:0000122	negative regulation of transcription by RNA polymerase II	Biological Process	protein_coding	dual specificity phosphatase 26 [Source	-1
	2979873	2981833	NCBI gene (formerly Entrezgene)	DUSP26	GO:0006470	protein dephosphorylation	Biological Process	protein_coding	dual specificity phosphatase 26 [Source	-1
	2979873	2981833	NCBI gene (formerly Entrezgene)	DUSP26	GO:0043409	negative regulation of MAPK cascade	Biological Process	protein_coding	dual specificity phosphatase 26 [Source	-1
	2979873	2981833	NCBI gene (formerly Entrezgene)	DUSP26	GO:0045785	positive regulation of cell adhesion	Biological Process	protein_coding	dual specificity phosphatase 26 [Source	-1
	2979873	2981833	NCBI gene (formerly Entrezgene)	DUSP26	GO:0070373	negative regulation of ERK1 and ERK2 cascade	Biological Process	protein_coding	dual specificity phosphatase 26 [Source	-1
	2979873	2981833	NCBI gene (formerly Entrezgene)	DUSP26	GO:0005654	nucleoplasm	Cellular Component	protein_coding	dual specificity phosphatase 26 [Source	-1
	2979873	2981833	NCBI gene (formerly Entrezgene)	DUSP26	GO:0005737	cytoplasm	Cellular Component	protein_coding	dual specificity phosphatase 26 [Source	-1
	2979873	2981833	NCBI gene (formerly Entrezgene)	DUSP26	GO:0005794	Golgi apparatus	Cellular Component	protein_coding	dual specificity phosphatase 26 [Source	-1
	2979873	2981833	NCBI gene (formerly Entrezgene)	DUSP26	GO:0002039	p53 binding	Molecular Function	protein_coding	dual specificity phosphatase 26 [Source	-1
	2979873	2981833	NCBI gene (formerly Entrezgene)	DUSP26	GO:0008138	protein tyrosine/serine/threonine phosphatase activity	Molecular Function	protein_coding	dual specificity phosphatase 26 [Source	-1
	2979873	2981833	NCBI gene (formerly Entrezgene)	DUSP26	GO:0033549	MAP kinase phosphatase activity	Molecular Function	protein_coding	dual specificity phosphatase 26 [Source	-1
	2979873	2981833	NCBI gene (formerly Entrezgene)	DUSP26	GO:0061629	RNA polymerase II-specific DNA-binding transcription factor binding	Molecular Function	protein_coding	dual specificity phosphatase 26 [Source	-1
8	25712714	25718142	NCBI gene (formerly Entrezgene)	DYNLT5	GO:0007018	microtubule-based movement	Biological Process	protein_coding	Tctex1 domain containing 1 [Source	1
	25712714	25718142	NCBI gene (formerly Entrezgene)	DYNLT5	GO:0005737	cytoplasm	Cellular Component	protein_coding	Tctex1 domain containing 1 [Source	1
	25712714	25718142	NCBI gene (formerly Entrezgene)	DYNLT5	GO:0005868	cytoplasmic dynein complex	Cellular Component	protein_coding	Tctex1 domain containing 1 [Source	1
	25712714	25718142	NCBI gene (formerly Entrezgene)	DYNLT5	GO:0045505	dynein intermediate chain binding	Molecular Function	protein_coding	Tctex1 domain containing 1 [Source	1
1	122986495	123011911	NCBI gene (formerly Entrezgene)	EDAR	GO:0010628	positive regulation of gene expression	Biological Process	protein_coding	ectodysplasin A receptor [Source	-1
	122986495	123011911	NCBI gene (formerly Entrezgene)	EDAR	GO:0019221	cytokine-mediated signaling pathway	Biological Process	protein_coding	ectodysplasin A receptor [Source	-1
	122986495	123011911	NCBI gene (formerly Entrezgene)	EDAR	GO:0043123	positive regulation of canonical NF-kappaB signal transduction	Biological Process	protein_coding	ectodysplasin A receptor [Source	-1
	122986495	123011911	NCBI gene (formerly Entrezgene)	EDAR	GO:0043473	pigmentation	Biological Process	protein_coding	ectodysplasin A receptor [Source	-1
	122986495	123011911	NCBI gene (formerly Entrezgene)	EDAR	GO:0046330	positive regulation of JNK cascade	Biological Process	protein_coding	ectodysplasin A receptor [Source	-1
	122986495	123011911	NCBI gene (formerly Entrezgene)	EDAR	GO:0060662	salivary gland cavitation	Biological Process	protein_coding	ectodysplasin A receptor [Source	-1
	122986495	123011911	NCBI gene (formerly Entrezgene)	EDAR	GO:1901224	positive regulation of non-canonical NF-kappaB signal transduction	Biological Process	protein_coding	ectodysplasin A receptor [Source	-1
	122986495	123011911	NCBI gene (formerly Entrezgene)	EDAR	GO:0005886	plasma membrane	Cellular Component	protein_coding	ectodysplasin A receptor [Source	-1
	122986495	123011911	NCBI gene (formerly Entrezgene)	EDAR	GO:0045177	apical part of cell	Cellular Component	protein_coding	ectodysplasin A receptor [Source	-1
	122986495	123011911	NCBI gene (formerly Entrezgene)	EDAR	GO:0004888	transmembrane signaling receptor activity	Molecular Function	protein_coding	ectodysplasin A receptor [Source	-1
	122986495	123011911	NCBI gene (formerly Entrezgene)	EDAR	GO:0038023	signaling receptor activity	Molecular Function	protein_coding	ectodysplasin A receptor [Source	-1
8	25042153	25064079	NCBI gene (formerly Entrezgene)	EFCAB7	GO:0008589	regulation of smoothened signaling pathway	Biological Process	protein_coding	EF-hand calcium binding domain 7 [Source	1
	25042153	25064079	NCBI gene (formerly Entrezgene)	EFCAB7	GO:0042307	positive regulation of protein import into nucleus	Biological Process	protein_coding	EF-hand calcium binding domain 7 [Source	1
	25042153	25064079	NCBI gene (formerly Entrezgene)	EFCAB7	GO:0045944	positive regulation of transcription by RNA polymerase II	Biological Process	protein_coding	EF-hand calcium binding domain 7 [Source	1
	25042153	25064079	NCBI gene (formerly Entrezgene)	EFCAB7	GO:0120229	protein localization to motile cilium	Biological Process	protein_coding	EF-hand calcium binding domain 7 [Source	1
	25042153	25064079	NCBI gene (formerly Entrezgene)	EFCAB7	GO:1903569	positive regulation of protein localization to ciliary membrane	Biological Process	protein_coding	EF-hand calcium binding domain 7 [Source	1
	25042153	25064079	NCBI gene (formerly Entrezgene)	EFCAB7	GO:0009898	cytoplasmic side of plasma membrane	Cellular Component	protein_coding	EF-hand calcium binding domain 7 [Source	1
	25042153	25064079	NCBI gene (formerly Entrezgene)	EFCAB7	GO:0060170	ciliary membrane	Cellular Component	protein_coding	EF-hand calcium binding domain 7 [Source	1
	25042153	25064079	NCBI gene (formerly Entrezgene)	EFCAB7	GO:0098797	plasma membrane protein complex	Cellular Component	protein_coding	EF-hand calcium binding domain 7 [Source	1
	25042153	25064079	NCBI gene (formerly Entrezgene)	EFCAB7	GO:0005509	calcium ion binding	Molecular Function	protein_coding	EF-hand calcium binding domain 7 [Source	1
3	7144046	7193692	NCBI gene (formerly Entrezgene)	EFEMP1	GO:0006355	regulation of DNA-templated transcription	Biological Process	protein_coding	EGF containing fibulin extracellular matrix protein 1 [Source	1
	7144046	7193692	NCBI gene (formerly Entrezgene)	EFEMP1	GO:0032331	negative regulation of chondrocyte differentiation	Biological Process	protein_coding	EGF containing fibulin extracellular matrix protein 1 [Source	1
	7144046	7193692	NCBI gene (formerly Entrezgene)	EFEMP1	GO:0043010	camera-type eye development	Biological Process	protein_coding	EGF containing fibulin extracellular matrix protein 1 [Source	1
	7144046	7193692	NCBI gene (formerly Entrezgene)	EFEMP1	GO:0048048	embryonic eye morphogenesis	Biological Process	protein_coding	EGF containing fibulin extracellular matrix protein 1 [Source	1
	7144046	7193692	NCBI gene (formerly Entrezgene)	EFEMP1	GO:0048050	post-embryonic eye morphogenesis	Biological Process	protein_coding	EGF containing fibulin extracellular matrix protein 1 [Source	1
	7144046	7193692	NCBI gene (formerly Entrezgene)	EFEMP1	GO:0005615	extracellular space	Cellular Component	protein_coding	EGF containing fibulin extracellular matrix protein 1 [Source	1
	7144046	7193692	NCBI gene (formerly Entrezgene)	EFEMP1	GO:0031012	extracellular matrix	Cellular Component	protein_coding	EGF containing fibulin extracellular matrix protein 1 [Source	1
	7144046	7193692	NCBI gene (formerly Entrezgene)	EFEMP1	GO:0005006	epidermal growth factor receptor activity	Molecular Function	protein_coding	EGF containing fibulin extracellular matrix protein 1 [Source	1
	7144046	7193692	NCBI gene (formerly Entrezgene)	EFEMP1	GO:0005154	epidermal growth factor receptor binding	Molecular Function	protein_coding	EGF containing fibulin extracellular matrix protein 1 [Source	1
	7144046	7193692	NCBI gene (formerly Entrezgene)	EFEMP1	GO:0005509	calcium ion binding	Molecular Function	protein_coding	EGF containing fibulin extracellular matrix protein 1 [Source	1
10	10407760	10461896	NCBI gene (formerly Entrezgene)	EFL1	GO:0042256	cytosolic ribosome assembly	Biological Process	protein_coding	elongation factor like GTPase 1 [Source	1
	10407760	10461896	NCBI gene (formerly Entrezgene)	EFL1	GO:0046039	GTP metabolic process	Biological Process	protein_coding	elongation factor like GTPase 1 [Source	1
	10407760	10461896	NCBI gene (formerly Entrezgene)	EFL1	GO:0005829	cytosol	Cellular Component	protein_coding	elongation factor like GTPase 1 [Source	1
	10407760	10461896	NCBI gene (formerly Entrezgene)	EFL1	GO:1990904	ribonucleoprotein complex	Cellular Component	protein_coding	elongation factor like GTPase 1 [Source	1
	10407760	10461896	NCBI gene (formerly Entrezgene)	EFL1	GO:0003924	GTPase activity	Molecular Function	protein_coding	elongation factor like GTPase 1 [Source	1
	10407760	10461896	NCBI gene (formerly Entrezgene)	EFL1	GO:0005525	GTP binding	Molecular Function	protein_coding	elongation factor like GTPase 1 [Source	1
	10407760	10461896	NCBI gene (formerly Entrezgene)	EFL1	GO:0043022	ribosome binding	Molecular Function	protein_coding	elongation factor like GTPase 1 [Source	1
2	73824483	73968097	NCBI gene (formerly Entrezgene)	EGFR	GO:0006468	protein phosphorylation	Biological Process	protein_coding	epidermal growth factor receptor [Source	1
	73824483	73968097	NCBI gene (formerly Entrezgene)	EGFR	GO:0007169	cell surface receptor protein tyrosine kinase signaling pathway	Biological Process	protein_coding	epidermal growth factor receptor [Source	1
	73824483	73968097	NCBI gene (formerly Entrezgene)	EGFR	GO:0007275	multicellular organism development	Biological Process	protein_coding	epidermal growth factor receptor [Source	1
	73824483	73968097	NCBI gene (formerly Entrezgene)	EGFR	GO:0022008	neurogenesis	Biological Process	protein_coding	epidermal growth factor receptor [Source	1
	73824483	73968097	NCBI gene (formerly Entrezgene)	EGFR	GO:0030154	cell differentiation	Biological Process	protein_coding	epidermal growth factor receptor [Source	1
	73824483	73968097	NCBI gene (formerly Entrezgene)	EGFR	GO:0030307	positive regulation of cell growth	Biological Process	protein_coding	epidermal growth factor receptor [Source	1
	73824483	73968097	NCBI gene (formerly Entrezgene)	EGFR	GO:0030335	positive regulation of cell migration	Biological Process	protein_coding	epidermal growth factor receptor [Source	1
	73824483	73968097	NCBI gene (formerly Entrezgene)	EGFR	GO:0033674	positive regulation of kinase activity	Biological Process	protein_coding	epidermal growth factor receptor [Source	1
	73824483	73968097	NCBI gene (formerly Entrezgene)	EGFR	GO:0038134	ERBB2-EGFR signaling pathway	Biological Process	protein_coding	epidermal growth factor receptor [Source	1
	73824483	73968097	NCBI gene (formerly Entrezgene)	EGFR	GO:0042177	negative regulation of protein catabolic process	Biological Process	protein_coding	epidermal growth factor receptor [Source	1
	73824483	73968097	NCBI gene (formerly Entrezgene)	EGFR	GO:0042327	positive regulation of phosphorylation	Biological Process	protein_coding	epidermal growth factor receptor [Source	1
	73824483	73968097	NCBI gene (formerly Entrezgene)	EGFR	GO:0043066	negative regulation of apoptotic process	Biological Process	protein_coding	epidermal growth factor receptor [Source	1
	73824483	73968097	NCBI gene (formerly Entrezgene)	EGFR	GO:0045739	positive regulation of DNA repair	Biological Process	protein_coding	epidermal growth factor receptor [Source	1
	73824483	73968097	NCBI gene (formerly Entrezgene)	EGFR	GO:0045740	positive regulation of DNA replication	Biological Process	protein_coding	epidermal growth factor receptor [Source	1
	73824483	73968097	NCBI gene (formerly Entrezgene)	EGFR	GO:0045944	positive regulation of transcription by RNA polymerase II	Biological Process	protein_coding	epidermal growth factor receptor [Source	1
	73824483	73968097	NCBI gene (formerly Entrezgene)	EGFR	GO:0050679	positive regulation of epithelial cell proliferation	Biological Process	protein_coding	epidermal growth factor receptor [Source	1
	73824483	73968097	NCBI gene (formerly Entrezgene)	EGFR	GO:0051897	positive regulation of phosphatidylinositol 3-kinase/protein kinase B signal transduction	Biological Process	protein_coding	epidermal growth factor receptor [Source	1
	73824483	73968097	NCBI gene (formerly Entrezgene)	EGFR	GO:0070141	response to UV-A	Biological Process	protein_coding	epidermal growth factor receptor [Source	1
	73824483	73968097	NCBI gene (formerly Entrezgene)	EGFR	GO:0070374	positive regulation of ERK1 and ERK2 cascade	Biological Process	protein_coding	epidermal growth factor receptor [Source	1
	73824483	73968097	NCBI gene (formerly Entrezgene)	EGFR	GO:0071392	cellular response to estradiol stimulus	Biological Process	protein_coding	epidermal growth factor receptor [Source	1
	73824483	73968097	NCBI gene (formerly Entrezgene)	EGFR	GO:0090263	positive regulation of canonical Wnt signaling pathway	Biological Process	protein_coding	epidermal growth factor receptor [Source	1
	73824483	73968097	NCBI gene (formerly Entrezgene)	EGFR	GO:0098609	cell-cell adhesion	Biological Process	protein_coding	epidermal growth factor receptor [Source	1
	73824483	73968097	NCBI gene (formerly Entrezgene)	EGFR	GO:1900087	positive regulation of G1/S transition of mitotic cell cycle	Biological Process	protein_coding	epidermal growth factor receptor [Source	1
	73824483	73968097	NCBI gene (formerly Entrezgene)	EGFR	GO:1902895	positive regulation of miRNA transcription	Biological Process	protein_coding	epidermal growth factor receptor [Source	1
	73824483	73968097	NCBI gene (formerly Entrezgene)	EGFR	GO:1903078	positive regulation of protein localization to plasma membrane	Biological Process	protein_coding	epidermal growth factor receptor [Source	1
	73824483	73968097	NCBI gene (formerly Entrezgene)	EGFR	GO:1905208	negative regulation of cardiocyte differentiation	Biological Process	protein_coding	epidermal growth factor receptor [Source	1
	73824483	73968097	NCBI gene (formerly Entrezgene)	EGFR	GO:0005634	nucleus	Cellular Component	protein_coding	epidermal growth factor receptor [Source	1
	73824483	73968097	NCBI gene (formerly Entrezgene)	EGFR	GO:0009925	basal plasma membrane	Cellular Component	protein_coding	epidermal growth factor receptor [Source	1
	73824483	73968097	NCBI gene (formerly Entrezgene)	EGFR	GO:0009986	cell surface	Cellular Component	protein_coding	epidermal growth factor receptor [Source	1
	73824483	73968097	NCBI gene (formerly Entrezgene)	EGFR	GO:0016323	basolateral plasma membrane	Cellular Component	protein_coding	epidermal growth factor receptor [Source	1
	73824483	73968097	NCBI gene (formerly Entrezgene)	EGFR	GO:0030054	cell junction	Cellular Component	protein_coding	epidermal growth factor receptor [Source	1
	73824483	73968097	NCBI gene (formerly Entrezgene)	EGFR	GO:0031901	early endosome membrane	Cellular Component	protein_coding	epidermal growth factor receptor [Source	1
	73824483	73968097	NCBI gene (formerly Entrezgene)	EGFR	GO:0032587	ruffle membrane	Cellular Component	protein_coding	epidermal growth factor receptor [Source	1
	73824483	73968097	NCBI gene (formerly Entrezgene)	EGFR	GO:0043235	receptor complex	Cellular Component	protein_coding	epidermal growth factor receptor [Source	1
	73824483	73968097	NCBI gene (formerly Entrezgene)	EGFR	GO:0045121	membrane raft	Cellular Component	protein_coding	epidermal growth factor receptor [Source	1
	73824483	73968097	NCBI gene (formerly Entrezgene)	EGFR	GO:0048471	perinuclear region of cytoplasm	Cellular Component	protein_coding	epidermal growth factor receptor [Source	1
	73824483	73968097	NCBI gene (formerly Entrezgene)	EGFR	GO:0097489	multivesicular body	Cellular Component	protein_coding	epidermal growth factor receptor [Source	1
	73824483	73968097	NCBI gene (formerly Entrezgene)	EGFR	GO:0003682	chromatin binding	Molecular Function	protein_coding	epidermal growth factor receptor [Source	1
	73824483	73968097	NCBI gene (formerly Entrezgene)	EGFR	GO:0005006	epidermal growth factor receptor activity	Molecular Function	protein_coding	epidermal growth factor receptor [Source	1
	73824483	73968097	NCBI gene (formerly Entrezgene)	EGFR	GO:0005524	ATP binding	Molecular Function	protein_coding	epidermal growth factor receptor [Source	1
	73824483	73968097	NCBI gene (formerly Entrezgene)	EGFR	GO:0019900	kinase binding	Molecular Function	protein_coding	epidermal growth factor receptor [Source	1
	73824483	73968097	NCBI gene (formerly Entrezgene)	EGFR	GO:0019903	protein phosphatase binding	Molecular Function	protein_coding	epidermal growth factor receptor [Source	1
	73824483	73968097	NCBI gene (formerly Entrezgene)	EGFR	GO:0030296	protein tyrosine kinase activator activity	Molecular Function	protein_coding	epidermal growth factor receptor [Source	1
	73824483	73968097	NCBI gene (formerly Entrezgene)	EGFR	GO:0031625	ubiquitin protein ligase binding	Molecular Function	protein_coding	epidermal growth factor receptor [Source	1
	73824483	73968097	NCBI gene (formerly Entrezgene)	EGFR	GO:0042802	identical protein binding	Molecular Function	protein_coding	epidermal growth factor receptor [Source	1
	73824483	73968097	NCBI gene (formerly Entrezgene)	EGFR	GO:0048408	epidermal growth factor binding	Molecular Function	protein_coding	epidermal growth factor receptor [Source	1
	73824483	73968097	NCBI gene (formerly Entrezgene)	EGFR	GO:0051015	actin filament binding	Molecular Function	protein_coding	epidermal growth factor receptor [Source	1
4	81242439	81244124	NCBI gene (formerly Entrezgene)	EGR4	GO:0006357	regulation of transcription by RNA polymerase II	Biological Process	protein_coding	early growth response 4 [Source	1
	81242439	81244124	NCBI gene (formerly Entrezgene)	EGR4	GO:0000978	RNA polymerase II cis-regulatory region sequence-specific DNA binding	Molecular Function	protein_coding	early growth response 4 [Source	1
	81242439	81244124	NCBI gene (formerly Entrezgene)	EGR4	GO:0000981	DNA-binding transcription factor activity	Molecular Function	protein_coding	early growth response 4 [Source	1
14	1050152	1067435	NCBI gene (formerly Entrezgene)	EIF2AK1	GO:0002526	acute inflammatory response	Biological Process	protein_coding	eukaryotic translation initiation factor 2 alpha kinase 1 [Source	1
	1050152	1067435	NCBI gene (formerly Entrezgene)	EIF2AK1	GO:0006468	protein phosphorylation	Biological Process	protein_coding	eukaryotic translation initiation factor 2 alpha kinase 1 [Source	1
	1050152	1067435	NCBI gene (formerly Entrezgene)	EIF2AK1	GO:0006909	phagocytosis	Biological Process	protein_coding	eukaryotic translation initiation factor 2 alpha kinase 1 [Source	1
	1050152	1067435	NCBI gene (formerly Entrezgene)	EIF2AK1	GO:0008285	negative regulation of cell population proliferation	Biological Process	protein_coding	eukaryotic translation initiation factor 2 alpha kinase 1 [Source	1
	1050152	1067435	NCBI gene (formerly Entrezgene)	EIF2AK1	GO:0017148	negative regulation of translation	Biological Process	protein_coding	eukaryotic translation initiation factor 2 alpha kinase 1 [Source	1
	1050152	1067435	NCBI gene (formerly Entrezgene)	EIF2AK1	GO:0030225	macrophage differentiation	Biological Process	protein_coding	eukaryotic translation initiation factor 2 alpha kinase 1 [Source	1
	1050152	1067435	NCBI gene (formerly Entrezgene)	EIF2AK1	GO:0046501	protoporphyrinogen IX metabolic process	Biological Process	protein_coding	eukaryotic translation initiation factor 2 alpha kinase 1 [Source	1
	1050152	1067435	NCBI gene (formerly Entrezgene)	EIF2AK1	GO:0046986	negative regulation of hemoglobin biosynthetic process	Biological Process	protein_coding	eukaryotic translation initiation factor 2 alpha kinase 1 [Source	1
	1050152	1067435	NCBI gene (formerly Entrezgene)	EIF2AK1	GO:0051649	establishment of localization in cell	Biological Process	protein_coding	eukaryotic translation initiation factor 2 alpha kinase 1 [Source	1
	1050152	1067435	NCBI gene (formerly Entrezgene)	EIF2AK1	GO:0060586	multicellular organismal-level iron ion homeostasis	Biological Process	protein_coding	eukaryotic translation initiation factor 2 alpha kinase 1 [Source	1
	1050152	1067435	NCBI gene (formerly Entrezgene)	EIF2AK1	GO:0070585	protein localization to mitochondrion	Biological Process	protein_coding	eukaryotic translation initiation factor 2 alpha kinase 1 [Source	1
	1050152	1067435	NCBI gene (formerly Entrezgene)	EIF2AK1	GO:0140468	HRI-mediated signaling	Biological Process	protein_coding	eukaryotic translation initiation factor 2 alpha kinase 1 [Source	1
	1050152	1067435	NCBI gene (formerly Entrezgene)	EIF2AK1	GO:1901526	positive regulation of mitophagy	Biological Process	protein_coding	eukaryotic translation initiation factor 2 alpha kinase 1 [Source	1
	1050152	1067435	NCBI gene (formerly Entrezgene)	EIF2AK1	GO:1990641	response to iron ion starvation	Biological Process	protein_coding	eukaryotic translation initiation factor 2 alpha kinase 1 [Source	1
	1050152	1067435	NCBI gene (formerly Entrezgene)	EIF2AK1	GO:0005634	nucleus	Cellular Component	protein_coding	eukaryotic translation initiation factor 2 alpha kinase 1 [Source	1
	1050152	1067435	NCBI gene (formerly Entrezgene)	EIF2AK1	GO:0005829	cytosol	Cellular Component	protein_coding	eukaryotic translation initiation factor 2 alpha kinase 1 [Source	1
	1050152	1067435	NCBI gene (formerly Entrezgene)	EIF2AK1	GO:0004672	protein kinase activity	Molecular Function	protein_coding	eukaryotic translation initiation factor 2 alpha kinase 1 [Source	1
	1050152	1067435	NCBI gene (formerly Entrezgene)	EIF2AK1	GO:0004694	eukaryotic translation initiation factor 2alpha kinase activity	Molecular Function	protein_coding	eukaryotic translation initiation factor 2 alpha kinase 1 [Source	1
	1050152	1067435	NCBI gene (formerly Entrezgene)	EIF2AK1	GO:0005524	ATP binding	Molecular Function	protein_coding	eukaryotic translation initiation factor 2 alpha kinase 1 [Source	1
	1050152	1067435	NCBI gene (formerly Entrezgene)	EIF2AK1	GO:0020037	heme binding	Molecular Function	protein_coding	eukaryotic translation initiation factor 2 alpha kinase 1 [Source	1
	1050152	1067435	NCBI gene (formerly Entrezgene)	EIF2AK1	GO:0042803	protein homodimerization activity	Molecular Function	protein_coding	eukaryotic translation initiation factor 2 alpha kinase 1 [Source	1
5	34583911	34589854	NCBI gene (formerly Entrezgene)	EIF2B2	GO:0006413	translational initiation	Biological Process	protein_coding	eukaryotic translation initiation factor 2B subunit beta [Source	1
	34583911	34589854	NCBI gene (formerly Entrezgene)	EIF2B2	GO:0005829	cytosol	Cellular Component	protein_coding	eukaryotic translation initiation factor 2B subunit beta [Source	1
	34583911	34589854	NCBI gene (formerly Entrezgene)	EIF2B2	GO:0005851	eukaryotic translation initiation factor 2B complex	Cellular Component	protein_coding	eukaryotic translation initiation factor 2B subunit beta [Source	1
	34583911	34589854	NCBI gene (formerly Entrezgene)	EIF2B2	GO:0003743	translation initiation factor activity	Molecular Function	protein_coding	eukaryotic translation initiation factor 2B subunit beta [Source	1
	34583911	34589854	NCBI gene (formerly Entrezgene)	EIF2B2	GO:0005085	guanyl-nucleotide exchange factor activity	Molecular Function	protein_coding	eukaryotic translation initiation factor 2B subunit beta [Source	1
20	1521146	1531977	NCBI gene (formerly Entrezgene)	EIF2S2	GO:0001731	formation of translation preinitiation complex	Biological Process	protein_coding	eukaryotic translation initiation factor 2 subunit beta [Source	1
	1521146	1531977	NCBI gene (formerly Entrezgene)	EIF2S2	GO:0001732	formation of cytoplasmic translation initiation complex	Biological Process	protein_coding	eukaryotic translation initiation factor 2 subunit beta [Source	1
	1521146	1531977	NCBI gene (formerly Entrezgene)	EIF2S2	GO:0002176	male germ cell proliferation	Biological Process	protein_coding	eukaryotic translation initiation factor 2 subunit beta [Source	1
	1521146	1531977	NCBI gene (formerly Entrezgene)	EIF2S2	GO:0006413	translational initiation	Biological Process	protein_coding	eukaryotic translation initiation factor 2 subunit beta [Source	1
	1521146	1531977	NCBI gene (formerly Entrezgene)	EIF2S2	GO:0008584	male gonad development	Biological Process	protein_coding	eukaryotic translation initiation factor 2 subunit beta [Source	1
	1521146	1531977	NCBI gene (formerly Entrezgene)	EIF2S2	GO:0005850	eukaryotic translation initiation factor 2 complex	Cellular Component	protein_coding	eukaryotic translation initiation factor 2 subunit beta [Source	1
	1521146	1531977	NCBI gene (formerly Entrezgene)	EIF2S2	GO:0045202	synapse	Cellular Component	protein_coding	eukaryotic translation initiation factor 2 subunit beta [Source	1
	1521146	1531977	NCBI gene (formerly Entrezgene)	EIF2S2	GO:0003729	mRNA binding	Molecular Function	protein_coding	eukaryotic translation initiation factor 2 subunit beta [Source	1
	1521146	1531977	NCBI gene (formerly Entrezgene)	EIF2S2	GO:0003743	translation initiation factor activity	Molecular Function	protein_coding	eukaryotic translation initiation factor 2 subunit beta [Source	1
	1521146	1531977	NCBI gene (formerly Entrezgene)	EIF2S2	GO:0031369	translation initiation factor binding	Molecular Function	protein_coding	eukaryotic translation initiation factor 2 subunit beta [Source	1
22	3621945	3626548	NCBI gene (formerly Entrezgene)	EIF4EBP1	GO:0000082	G1/S transition of mitotic cell cycle	Biological Process	protein_coding	eukaryotic translation initiation factor 4E binding protein 1 [Source	1
	3621945	3626548	NCBI gene (formerly Entrezgene)	EIF4EBP1	GO:0002192	IRES-dependent translational initiation of linear mRNA	Biological Process	protein_coding	eukaryotic translation initiation factor 4E binding protein 1 [Source	1
	3621945	3626548	NCBI gene (formerly Entrezgene)	EIF4EBP1	GO:0008286	insulin receptor signaling pathway	Biological Process	protein_coding	eukaryotic translation initiation factor 4E binding protein 1 [Source	1
	3621945	3626548	NCBI gene (formerly Entrezgene)	EIF4EBP1	GO:0031929	TOR signaling	Biological Process	protein_coding	eukaryotic translation initiation factor 4E binding protein 1 [Source	1
	3621945	3626548	NCBI gene (formerly Entrezgene)	EIF4EBP1	GO:0045931	positive regulation of mitotic cell cycle	Biological Process	protein_coding	eukaryotic translation initiation factor 4E binding protein 1 [Source	1
	3621945	3626548	NCBI gene (formerly Entrezgene)	EIF4EBP1	GO:0045947	negative regulation of translational initiation	Biological Process	protein_coding	eukaryotic translation initiation factor 4E binding protein 1 [Source	1
	3621945	3626548	NCBI gene (formerly Entrezgene)	EIF4EBP1	GO:0071549	cellular response to dexamethasone stimulus	Biological Process	protein_coding	eukaryotic translation initiation factor 4E binding protein 1 [Source	1
	3621945	3626548	NCBI gene (formerly Entrezgene)	EIF4EBP1	GO:0005737	cytoplasm	Cellular Component	protein_coding	eukaryotic translation initiation factor 4E binding protein 1 [Source	1
	3621945	3626548	NCBI gene (formerly Entrezgene)	EIF4EBP1	GO:0005829	cytosol	Cellular Component	protein_coding	eukaryotic translation initiation factor 4E binding protein 1 [Source	1
	3621945	3626548	NCBI gene (formerly Entrezgene)	EIF4EBP1	GO:0008190	eukaryotic initiation factor 4E binding	Molecular Function	protein_coding	eukaryotic translation initiation factor 4E binding protein 1 [Source	1
	3621945	3626548	NCBI gene (formerly Entrezgene)	EIF4EBP1	GO:0030371	translation repressor activity	Molecular Function	protein_coding	eukaryotic translation initiation factor 4E binding protein 1 [Source	1
26	692304	696347	NCBI gene (formerly Entrezgene)	ELF3	GO:0006357	regulation of transcription by RNA polymerase II	Biological Process	protein_coding	E74 like ETS transcription factor 3 [Source	1
	692304	696347	NCBI gene (formerly Entrezgene)	ELF3	GO:0006954	inflammatory response	Biological Process	protein_coding	E74 like ETS transcription factor 3 [Source	1
	692304	696347	NCBI gene (formerly Entrezgene)	ELF3	GO:0009653	anatomical structure morphogenesis	Biological Process	protein_coding	E74 like ETS transcription factor 3 [Source	1
	692304	696347	NCBI gene (formerly Entrezgene)	ELF3	GO:0030154	cell differentiation	Biological Process	protein_coding	E74 like ETS transcription factor 3 [Source	1
	692304	696347	NCBI gene (formerly Entrezgene)	ELF3	GO:0030198	extracellular matrix organization	Biological Process	protein_coding	E74 like ETS transcription factor 3 [Source	1
	692304	696347	NCBI gene (formerly Entrezgene)	ELF3	GO:0045892	negative regulation of DNA-templated transcription	Biological Process	protein_coding	E74 like ETS transcription factor 3 [Source	1
	692304	696347	NCBI gene (formerly Entrezgene)	ELF3	GO:0005634	nucleus	Cellular Component	protein_coding	E74 like ETS transcription factor 3 [Source	1
	692304	696347	NCBI gene (formerly Entrezgene)	ELF3	GO:0005654	nucleoplasm	Cellular Component	protein_coding	E74 like ETS transcription factor 3 [Source	1
	692304	696347	NCBI gene (formerly Entrezgene)	ELF3	GO:0005794	Golgi apparatus	Cellular Component	protein_coding	E74 like ETS transcription factor 3 [Source	1
	692304	696347	NCBI gene (formerly Entrezgene)	ELF3	GO:0005829	cytosol	Cellular Component	protein_coding	E74 like ETS transcription factor 3 [Source	1
	692304	696347	NCBI gene (formerly Entrezgene)	ELF3	GO:0000978	RNA polymerase II cis-regulatory region sequence-specific DNA binding	Molecular Function	protein_coding	E74 like ETS transcription factor 3 [Source	1
	692304	696347	NCBI gene (formerly Entrezgene)	ELF3	GO:0000981	DNA-binding transcription factor activity	Molecular Function	protein_coding	E74 like ETS transcription factor 3 [Source	1
	692304	696347	NCBI gene (formerly Entrezgene)	ELF3	GO:0001228	DNA-binding transcription activator activity	Molecular Function	protein_coding	E74 like ETS transcription factor 3 [Source	1
	692304	696347	NCBI gene (formerly Entrezgene)	ELF3	GO:0043565	sequence-specific DNA binding	Molecular Function	protein_coding	E74 like ETS transcription factor 3 [Source	1
20	4261823	4264148	NCBI gene (formerly Entrezgene)	EMILIN3	GO:0005737	cytoplasm	Cellular Component	protein_coding	elastin microfibril interfacer 3 [Source	-1
	4261823	4264148	NCBI gene (formerly Entrezgene)	EMILIN3	GO:0016460	myosin II complex	Cellular Component	protein_coding	elastin microfibril interfacer 3 [Source	-1
	4261823	4264148	NCBI gene (formerly Entrezgene)	EMILIN3	GO:0031012	extracellular matrix	Cellular Component	protein_coding	elastin microfibril interfacer 3 [Source	-1
	4261823	4264148	NCBI gene (formerly Entrezgene)	EMILIN3	GO:0032982	myosin filament	Cellular Component	protein_coding	elastin microfibril interfacer 3 [Source	-1
	4261823	4264148	NCBI gene (formerly Entrezgene)	EMILIN3	GO:0000146	microfilament motor activity	Molecular Function	protein_coding	elastin microfibril interfacer 3 [Source	-1
	4261823	4264148	NCBI gene (formerly Entrezgene)	EMILIN3	GO:0005515	protein binding	Molecular Function	protein_coding	elastin microfibril interfacer 3 [Source	-1
	4261823	4264148	NCBI gene (formerly Entrezgene)	EMILIN3	GO:0042802	identical protein binding	Molecular Function	protein_coding	elastin microfibril interfacer 3 [Source	-1
	4261823	4264148	NCBI gene (formerly Entrezgene)	EMILIN3	GO:0051015	actin filament binding	Molecular Function	protein_coding	elastin microfibril interfacer 3 [Source	-1
5	43850158	43960788	NCBI gene (formerly Entrezgene)	EML1	GO:0000226	microtubule cytoskeleton organization	Biological Process	protein_coding	EMAP like 1 [Source	1
	43850158	43960788	NCBI gene (formerly Entrezgene)	EML1	GO:0002244	hematopoietic progenitor cell differentiation	Biological Process	protein_coding	EMAP like 1 [Source	1
	43850158	43960788	NCBI gene (formerly Entrezgene)	EML1	GO:0007052	mitotic spindle organization	Biological Process	protein_coding	EMAP like 1 [Source	1
	43850158	43960788	NCBI gene (formerly Entrezgene)	EML1	GO:0007405	neuroblast proliferation	Biological Process	protein_coding	EMAP like 1 [Source	1
	43850158	43960788	NCBI gene (formerly Entrezgene)	EML1	GO:0007420	brain development	Biological Process	protein_coding	EMAP like 1 [Source	1
	43850158	43960788	NCBI gene (formerly Entrezgene)	EML1	GO:0005829	cytosol	Cellular Component	protein_coding	EMAP like 1 [Source	1
	43850158	43960788	NCBI gene (formerly Entrezgene)	EML1	GO:0005874	microtubule	Cellular Component	protein_coding	EMAP like 1 [Source	1
	43850158	43960788	NCBI gene (formerly Entrezgene)	EML1	GO:0072686	mitotic spindle	Cellular Component	protein_coding	EMAP like 1 [Source	1
	43850158	43960788	NCBI gene (formerly Entrezgene)	EML1	GO:0097431	mitotic spindle pole	Cellular Component	protein_coding	EMAP like 1 [Source	1
	43850158	43960788	NCBI gene (formerly Entrezgene)	EML1	GO:1990023	mitotic spindle midzone	Cellular Component	protein_coding	EMAP like 1 [Source	1
	43850158	43960788	NCBI gene (formerly Entrezgene)	EML1	GO:0008017	microtubule binding	Molecular Function	protein_coding	EMAP like 1 [Source	1
5	34200820	34220224	NCBI gene (formerly Entrezgene)	ENTPD5	GO:0009134	nucleoside diphosphate catabolic process	Biological Process	protein_coding	ectonucleoside triphosphate diphosphohydrolase 5 (inactive) [Source	-1
	34200820	34220224	NCBI gene (formerly Entrezgene)	ENTPD5	GO:0005576	extracellular region	Cellular Component	protein_coding	ectonucleoside triphosphate diphosphohydrolase 5 (inactive) [Source	-1
	34200820	34220224	NCBI gene (formerly Entrezgene)	ENTPD5	GO:0005615	extracellular space	Cellular Component	protein_coding	ectonucleoside triphosphate diphosphohydrolase 5 (inactive) [Source	-1
	34200820	34220224	NCBI gene (formerly Entrezgene)	ENTPD5	GO:0005783	endoplasmic reticulum	Cellular Component	protein_coding	ectonucleoside triphosphate diphosphohydrolase 5 (inactive) [Source	-1
	34200820	34220224	NCBI gene (formerly Entrezgene)	ENTPD5	GO:0016020	membrane	Cellular Component	protein_coding	ectonucleoside triphosphate diphosphohydrolase 5 (inactive) [Source	-1
	34200820	34220224	NCBI gene (formerly Entrezgene)	ENTPD5	GO:0004382	GDP phosphatase activity	Molecular Function	protein_coding	ectonucleoside triphosphate diphosphohydrolase 5 (inactive) [Source	-1
	34200820	34220224	NCBI gene (formerly Entrezgene)	ENTPD5	GO:0005524	ATP binding	Molecular Function	protein_coding	ectonucleoside triphosphate diphosphohydrolase 5 (inactive) [Source	-1
	34200820	34220224	NCBI gene (formerly Entrezgene)	ENTPD5	GO:0016787	hydrolase activity	Molecular Function	protein_coding	ectonucleoside triphosphate diphosphohydrolase 5 (inactive) [Source	-1
	34200820	34220224	NCBI gene (formerly Entrezgene)	ENTPD5	GO:0036384	CDP phosphatase activity	Molecular Function	protein_coding	ectonucleoside triphosphate diphosphohydrolase 5 (inactive) [Source	-1
	34200820	34220224	NCBI gene (formerly Entrezgene)	ENTPD5	GO:0043262	ADP phosphatase activity	Molecular Function	protein_coding	ectonucleoside triphosphate diphosphohydrolase 5 (inactive) [Source	-1
	34200820	34220224	NCBI gene (formerly Entrezgene)	ENTPD5	GO:0045134	UDP phosphatase activity	Molecular Function	protein_coding	ectonucleoside triphosphate diphosphohydrolase 5 (inactive) [Source	-1
	34200820	34220224	NCBI gene (formerly Entrezgene)	ENTPD5	GO:1990003	IDP phosphatase activity	Molecular Function	protein_coding	ectonucleoside triphosphate diphosphohydrolase 5 (inactive) [Source	-1
5	34765685	34766845	NCBI gene (formerly Entrezgene)	ERG28	GO:0016126	sterol biosynthetic process	Biological Process	protein_coding	ergosterol biosynthesis 28 homolog [Source	-1
	34765685	34766845	NCBI gene (formerly Entrezgene)	ERG28	GO:0005783	endoplasmic reticulum	Cellular Component	protein_coding	ergosterol biosynthesis 28 homolog [Source	-1
	34765685	34766845	NCBI gene (formerly Entrezgene)	ERG28	GO:0005789	endoplasmic reticulum membrane	Cellular Component	protein_coding	ergosterol biosynthesis 28 homolog [Source	-1
	34765685	34766845	NCBI gene (formerly Entrezgene)	ERG28	GO:0016020	membrane	Cellular Component	protein_coding	ergosterol biosynthesis 28 homolog [Source	-1
	34765685	34766845	NCBI gene (formerly Entrezgene)	ERG28	GO:0030133	transport vesicle	Cellular Component	protein_coding	ergosterol biosynthesis 28 homolog [Source	-1
	34765685	34766845	NCBI gene (formerly Entrezgene)	ERG28	GO:0030674	protein-macromolecule adaptor activity	Molecular Function	protein_coding	ergosterol biosynthesis 28 homolog [Source	-1
	34765685	34766845	NCBI gene (formerly Entrezgene)	ERG28	GO:0042802	identical protein binding	Molecular Function	protein_coding	ergosterol biosynthesis 28 homolog [Source	-1
22	3550605	3563609	NCBI gene (formerly Entrezgene)	ERLIN2	GO:0008203	cholesterol metabolic process	Biological Process	protein_coding	ER lipid raft associated 2 [Source	1
	3550605	3563609	NCBI gene (formerly Entrezgene)	ERLIN2	GO:0032933	SREBP signaling pathway	Biological Process	protein_coding	ER lipid raft associated 2 [Source	1
	3550605	3563609	NCBI gene (formerly Entrezgene)	ERLIN2	GO:0036503	ERAD pathway	Biological Process	protein_coding	ER lipid raft associated 2 [Source	1
	3550605	3563609	NCBI gene (formerly Entrezgene)	ERLIN2	GO:0045541	negative regulation of cholesterol biosynthetic process	Biological Process	protein_coding	ER lipid raft associated 2 [Source	1
	3550605	3563609	NCBI gene (formerly Entrezgene)	ERLIN2	GO:0045717	negative regulation of fatty acid biosynthetic process	Biological Process	protein_coding	ER lipid raft associated 2 [Source	1
	3550605	3563609	NCBI gene (formerly Entrezgene)	ERLIN2	GO:0005783	endoplasmic reticulum	Cellular Component	protein_coding	ER lipid raft associated 2 [Source	1
	3550605	3563609	NCBI gene (formerly Entrezgene)	ERLIN2	GO:0005789	endoplasmic reticulum membrane	Cellular Component	protein_coding	ER lipid raft associated 2 [Source	1
	3550605	3563609	NCBI gene (formerly Entrezgene)	ERLIN2	GO:0005829	cytosol	Cellular Component	protein_coding	ER lipid raft associated 2 [Source	1
	3550605	3563609	NCBI gene (formerly Entrezgene)	ERLIN2	GO:0005886	plasma membrane	Cellular Component	protein_coding	ER lipid raft associated 2 [Source	1
	3550605	3563609	NCBI gene (formerly Entrezgene)	ERLIN2	GO:0032991	protein-containing complex	Cellular Component	protein_coding	ER lipid raft associated 2 [Source	1
	3550605	3563609	NCBI gene (formerly Entrezgene)	ERLIN2	GO:0045121	membrane raft	Cellular Component	protein_coding	ER lipid raft associated 2 [Source	1
	3550605	3563609	NCBI gene (formerly Entrezgene)	ERLIN2	GO:0015485	cholesterol binding	Molecular Function	protein_coding	ER lipid raft associated 2 [Source	1
	3550605	3563609	NCBI gene (formerly Entrezgene)	ERLIN2	GO:0031625	ubiquitin protein ligase binding	Molecular Function	protein_coding	ER lipid raft associated 2 [Source	1
1	150633331	150638005	NCBI gene (formerly Entrezgene)	ESD	GO:0046294	formaldehyde catabolic process	Biological Process	protein_coding	esterase D [Source	-1
	150633331	150638005	NCBI gene (formerly Entrezgene)	ESD	GO:0005829	cytosol	Cellular Component	protein_coding	esterase D [Source	-1
	150633331	150638005	NCBI gene (formerly Entrezgene)	ESD	GO:0018738	S-formylglutathione hydrolase activity	Molecular Function	protein_coding	esterase D [Source	-1
	150633331	150638005	NCBI gene (formerly Entrezgene)	ESD	GO:0042802	identical protein binding	Molecular Function	protein_coding	esterase D [Source	-1
	150633331	150638005	NCBI gene (formerly Entrezgene)	ESD	GO:0052689	carboxylic ester hydrolase activity	Molecular Function	protein_coding	esterase D [Source	-1
1	154087353	154094702	NCBI gene (formerly Entrezgene)	EXOSC8	GO:0000467	exonucleolytic trimming to generate mature 3'-end of 5.8S rRNA from tricistronic rRNA transcript (SSU-rRNA	Biological Process	protein_coding	exosome component 8 [Source	-1
	154087353	154094702	NCBI gene (formerly Entrezgene)	EXOSC8	GO:0016075	rRNA catabolic process	Biological Process	protein_coding	exosome component 8 [Source	-1
	154087353	154094702	NCBI gene (formerly Entrezgene)	EXOSC8	GO:0034473	U1 snRNA 3'-end processing	Biological Process	protein_coding	exosome component 8 [Source	-1
	154087353	154094702	NCBI gene (formerly Entrezgene)	EXOSC8	GO:0034475	U4 snRNA 3'-end processing	Biological Process	protein_coding	exosome component 8 [Source	-1
	154087353	154094702	NCBI gene (formerly Entrezgene)	EXOSC8	GO:0034476	U5 snRNA 3'-end processing	Biological Process	protein_coding	exosome component 8 [Source	-1
	154087353	154094702	NCBI gene (formerly Entrezgene)	EXOSC8	GO:0071028	nuclear mRNA surveillance	Biological Process	protein_coding	exosome component 8 [Source	-1
	154087353	154094702	NCBI gene (formerly Entrezgene)	EXOSC8	GO:0071035	nuclear polyadenylation-dependent rRNA catabolic process	Biological Process	protein_coding	exosome component 8 [Source	-1
	154087353	154094702	NCBI gene (formerly Entrezgene)	EXOSC8	GO:0071038	TRAMP-dependent tRNA surveillance pathway	Biological Process	protein_coding	exosome component 8 [Source	-1
	154087353	154094702	NCBI gene (formerly Entrezgene)	EXOSC8	GO:0071042	nuclear polyadenylation-dependent mRNA catabolic process	Biological Process	protein_coding	exosome component 8 [Source	-1
	154087353	154094702	NCBI gene (formerly Entrezgene)	EXOSC8	GO:0000176	nuclear exosome (RNase complex)	Cellular Component	protein_coding	exosome component 8 [Source	-1
	154087353	154094702	NCBI gene (formerly Entrezgene)	EXOSC8	GO:0000177	cytoplasmic exosome (RNase complex)	Cellular Component	protein_coding	exosome component 8 [Source	-1
	154087353	154094702	NCBI gene (formerly Entrezgene)	EXOSC8	GO:0001650	fibrillar center	Cellular Component	protein_coding	exosome component 8 [Source	-1
	154087353	154094702	NCBI gene (formerly Entrezgene)	EXOSC8	GO:0005654	nucleoplasm	Cellular Component	protein_coding	exosome component 8 [Source	-1
	154087353	154094702	NCBI gene (formerly Entrezgene)	EXOSC8	GO:0005694	chromosome	Cellular Component	protein_coding	exosome component 8 [Source	-1
	154087353	154094702	NCBI gene (formerly Entrezgene)	EXOSC8	GO:0005730	nucleolus	Cellular Component	protein_coding	exosome component 8 [Source	-1
	154087353	154094702	NCBI gene (formerly Entrezgene)	EXOSC8	GO:0005829	cytosol	Cellular Component	protein_coding	exosome component 8 [Source	-1
	154087353	154094702	NCBI gene (formerly Entrezgene)	EXOSC8	GO:0035925	mRNA 3'-UTR AU-rich region binding	Molecular Function	protein_coding	exosome component 8 [Source	-1
	154087353	154094702	NCBI gene (formerly Entrezgene)	EXOSC8	GO:0042802	identical protein binding	Molecular Function	protein_coding	exosome component 8 [Source	-1
12	9364954	9367066	NCBI gene (formerly Entrezgene)	FAM107A	GO:0001558	regulation of cell growth	Biological Process	protein_coding	family with sequence similarity 107 member A [Source	-1
	9364954	9367066	NCBI gene (formerly Entrezgene)	FAM107A	GO:0030041	actin filament polymerization	Biological Process	protein_coding	family with sequence similarity 107 member A [Source	-1
	9364954	9367066	NCBI gene (formerly Entrezgene)	FAM107A	GO:0030335	positive regulation of cell migration	Biological Process	protein_coding	family with sequence similarity 107 member A [Source	-1
	9364954	9367066	NCBI gene (formerly Entrezgene)	FAM107A	GO:0031398	positive regulation of protein ubiquitination	Biological Process	protein_coding	family with sequence similarity 107 member A [Source	-1
	9364954	9367066	NCBI gene (formerly Entrezgene)	FAM107A	GO:0031647	regulation of protein stability	Biological Process	protein_coding	family with sequence similarity 107 member A [Source	-1
	9364954	9367066	NCBI gene (formerly Entrezgene)	FAM107A	GO:0032956	regulation of actin cytoskeleton organization	Biological Process	protein_coding	family with sequence similarity 107 member A [Source	-1
	9364954	9367066	NCBI gene (formerly Entrezgene)	FAM107A	GO:0051017	actin filament bundle assembly	Biological Process	protein_coding	family with sequence similarity 107 member A [Source	-1
	9364954	9367066	NCBI gene (formerly Entrezgene)	FAM107A	GO:0051895	negative regulation of focal adhesion assembly	Biological Process	protein_coding	family with sequence similarity 107 member A [Source	-1
	9364954	9367066	NCBI gene (formerly Entrezgene)	FAM107A	GO:0070507	regulation of microtubule cytoskeleton organization	Biological Process	protein_coding	family with sequence similarity 107 member A [Source	-1
	9364954	9367066	NCBI gene (formerly Entrezgene)	FAM107A	GO:2000134	negative regulation of G1/S transition of mitotic cell cycle	Biological Process	protein_coding	family with sequence similarity 107 member A [Source	-1
	9364954	9367066	NCBI gene (formerly Entrezgene)	FAM107A	GO:0001725	stress fiber	Cellular Component	protein_coding	family with sequence similarity 107 member A [Source	-1
	9364954	9367066	NCBI gene (formerly Entrezgene)	FAM107A	GO:0005737	cytoplasm	Cellular Component	protein_coding	family with sequence similarity 107 member A [Source	-1
	9364954	9367066	NCBI gene (formerly Entrezgene)	FAM107A	GO:0005925	focal adhesion	Cellular Component	protein_coding	family with sequence similarity 107 member A [Source	-1
	9364954	9367066	NCBI gene (formerly Entrezgene)	FAM107A	GO:0016607	nuclear speck	Cellular Component	protein_coding	family with sequence similarity 107 member A [Source	-1
	9364954	9367066	NCBI gene (formerly Entrezgene)	FAM107A	GO:0032587	ruffle membrane	Cellular Component	protein_coding	family with sequence similarity 107 member A [Source	-1
	9364954	9367066	NCBI gene (formerly Entrezgene)	FAM107A	GO:0043005	neuron projection	Cellular Component	protein_coding	family with sequence similarity 107 member A [Source	-1
	9364954	9367066	NCBI gene (formerly Entrezgene)	FAM107A	GO:0045202	synapse	Cellular Component	protein_coding	family with sequence similarity 107 member A [Source	-1
	9364954	9367066	NCBI gene (formerly Entrezgene)	FAM107A	GO:0003779	actin binding	Molecular Function	protein_coding	family with sequence similarity 107 member A [Source	-1
5	34190918	34199486	NCBI gene (formerly Entrezgene)	FAM161B	GO:0044782	cilium organization	Biological Process	protein_coding	FAM161 centrosomal protein B [Source	-1
	34190918	34199486	NCBI gene (formerly Entrezgene)	FAM161B	GO:0005856	cytoskeleton	Cellular Component	protein_coding	FAM161 centrosomal protein B [Source	-1
	34190918	34199486	NCBI gene (formerly Entrezgene)	FAM161B	GO:0005881	cytoplasmic microtubule	Cellular Component	protein_coding	FAM161 centrosomal protein B [Source	-1
	34190918	34199486	NCBI gene (formerly Entrezgene)	FAM161B	GO:0005929	cilium	Cellular Component	protein_coding	FAM161 centrosomal protein B [Source	-1
12	9380274	9383861	NCBI gene (formerly Entrezgene)	FAM3D	GO:0046676	negative regulation of insulin secretion	Biological Process	protein_coding	family with sequence similarity 3 member D [Source	-1
	9380274	9383861	NCBI gene (formerly Entrezgene)	FAM3D	GO:0005615	extracellular space	Cellular Component	protein_coding	family with sequence similarity 3 member D [Source	-1
	9380274	9383861	NCBI gene (formerly Entrezgene)	FAM3D	GO:0030246	carbohydrate binding	Molecular Function	protein_coding	family with sequence similarity 3 member D [Source	-1
1	11536117	11603212	NCBI gene (formerly Entrezgene)	FBXL13	GO:0031146	SCF-dependent proteasomal ubiquitin-dependent protein catabolic process	Biological Process	protein_coding	F-box and leucine rich repeat protein 13 [Source	-1
	11536117	11603212	NCBI gene (formerly Entrezgene)	FBXL13	GO:0019005	SCF ubiquitin ligase complex	Cellular Component	protein_coding	F-box and leucine rich repeat protein 13 [Source	-1
	11536117	11603212	NCBI gene (formerly Entrezgene)	FBXL13	GO:0005515	protein binding	Molecular Function	protein_coding	F-box and leucine rich repeat protein 13 [Source	-1
1	34161058	34174224	NCBI gene (formerly Entrezgene)	FBXO33	GO:0031146	SCF-dependent proteasomal ubiquitin-dependent protein catabolic process	Biological Process	protein_coding	F-box protein 33 [Source	-1
	34161058	34174224	NCBI gene (formerly Entrezgene)	FBXO33	GO:0031398	positive regulation of protein ubiquitination	Biological Process	protein_coding	F-box protein 33 [Source	-1
	34161058	34174224	NCBI gene (formerly Entrezgene)	FBXO33	GO:0019005	SCF ubiquitin ligase complex	Cellular Component	protein_coding	F-box protein 33 [Source	-1
	34161058	34174224	NCBI gene (formerly Entrezgene)	FBXO33	GO:0005515	protein binding	Molecular Function	protein_coding	F-box protein 33 [Source	-1
1	81249942	81258017	NCBI gene (formerly Entrezgene)	FBXO41	GO:0005515	protein binding	Molecular Function	protein_coding	F-box protein 41 [Source	1
1	34496608	34501404	NCBI gene (formerly Entrezgene)	FCF1	GO:0000447	endonucleolytic cleavage in ITS1 to separate SSU-rRNA from 5.8S rRNA and LSU-rRNA from tricistronic rRNA transcript (SSU-rRNA	Biological Process	protein_coding	FCF1 rRNA-processing protein [Source	1
	34496608	34501404	NCBI gene (formerly Entrezgene)	FCF1	GO:0000480	endonucleolytic cleavage in 5'-ETS of tricistronic rRNA transcript (SSU-rRNA	Biological Process	protein_coding	FCF1 rRNA-processing protein [Source	1
	34496608	34501404	NCBI gene (formerly Entrezgene)	FCF1	GO:0005730	nucleolus	Cellular Component	protein_coding	FCF1 rRNA-processing protein [Source	1
	34496608	34501404	NCBI gene (formerly Entrezgene)	FCF1	GO:0032040	small-subunit processome	Cellular Component	protein_coding	FCF1 rRNA-processing protein [Source	1
25	1700730	1705185	NCBI gene (formerly Entrezgene)	FDPS	GO:0045337	farnesyl diphosphate biosynthetic process	Biological Process	protein_coding	farnesyl diphosphate synthase [Source	1
	1700730	1705185	NCBI gene (formerly Entrezgene)	FDPS	GO:0005654	nucleoplasm	Cellular Component	protein_coding	farnesyl diphosphate synthase [Source	1
	1700730	1705185	NCBI gene (formerly Entrezgene)	FDPS	GO:0005737	cytoplasm	Cellular Component	protein_coding	farnesyl diphosphate synthase [Source	1
	1700730	1705185	NCBI gene (formerly Entrezgene)	FDPS	GO:0005829	cytosol	Cellular Component	protein_coding	farnesyl diphosphate synthase [Source	1
	1700730	1705185	NCBI gene (formerly Entrezgene)	FDPS	GO:0016020	membrane	Cellular Component	protein_coding	farnesyl diphosphate synthase [Source	1
	1700730	1705185	NCBI gene (formerly Entrezgene)	FDPS	GO:0004161	dimethylallyltranstransferase activity	Molecular Function	protein_coding	farnesyl diphosphate synthase [Source	1
	1700730	1705185	NCBI gene (formerly Entrezgene)	FDPS	GO:0004337	(2E	Molecular Function	protein_coding	farnesyl diphosphate synthase [Source	1
10	17372904	17378491	NCBI gene (formerly Entrezgene)	FEM1B	GO:0002070	epithelial cell maturation	Biological Process	protein_coding	fem-1 homolog B [Source	1
	17372904	17378491	NCBI gene (formerly Entrezgene)	FEM1B	GO:0016567	protein ubiquitination	Biological Process	protein_coding	fem-1 homolog B [Source	1
	17372904	17378491	NCBI gene (formerly Entrezgene)	FEM1B	GO:0140627	ubiquitin-dependent protein catabolic process via the C-end degron rule pathway	Biological Process	protein_coding	fem-1 homolog B [Source	1
	17372904	17378491	NCBI gene (formerly Entrezgene)	FEM1B	GO:1902041	regulation of extrinsic apoptotic signaling pathway via death domain receptors	Biological Process	protein_coding	fem-1 homolog B [Source	1
	17372904	17378491	NCBI gene (formerly Entrezgene)	FEM1B	GO:2000001	regulation of DNA damage checkpoint	Biological Process	protein_coding	fem-1 homolog B [Source	1
	17372904	17378491	NCBI gene (formerly Entrezgene)	FEM1B	GO:0005654	nucleoplasm	Cellular Component	protein_coding	fem-1 homolog B [Source	1
	17372904	17378491	NCBI gene (formerly Entrezgene)	FEM1B	GO:0005829	cytosol	Cellular Component	protein_coding	fem-1 homolog B [Source	1
	17372904	17378491	NCBI gene (formerly Entrezgene)	FEM1B	GO:0031462	Cul2-RING ubiquitin ligase complex	Cellular Component	protein_coding	fem-1 homolog B [Source	1
	17372904	17378491	NCBI gene (formerly Entrezgene)	FEM1B	GO:0005123	death receptor binding	Molecular Function	protein_coding	fem-1 homolog B [Source	1
	17372904	17378491	NCBI gene (formerly Entrezgene)	FEM1B	GO:0005515	protein binding	Molecular Function	protein_coding	fem-1 homolog B [Source	1
	17372904	17378491	NCBI gene (formerly Entrezgene)	FEM1B	GO:1990756	ubiquitin-like ligase-substrate adaptor activity	Molecular Function	protein_coding	fem-1 homolog B [Source	1
22	3708540	3716039	NCBI gene (formerly Entrezgene)	FGFR1	GO:0000122	negative regulation of transcription by RNA polymerase II	Biological Process	protein_coding	fibroblast growth factor receptor 1 [Source	-1
	3708540	3716039	NCBI gene (formerly Entrezgene)	FGFR1	GO:0001525	angiogenesis	Biological Process	protein_coding	fibroblast growth factor receptor 1 [Source	-1
	3708540	3716039	NCBI gene (formerly Entrezgene)	FGFR1	GO:0001657	ureteric bud development	Biological Process	protein_coding	fibroblast growth factor receptor 1 [Source	-1
	3708540	3716039	NCBI gene (formerly Entrezgene)	FGFR1	GO:0001759	organ induction	Biological Process	protein_coding	fibroblast growth factor receptor 1 [Source	-1
	3708540	3716039	NCBI gene (formerly Entrezgene)	FGFR1	GO:0001837	epithelial to mesenchymal transition	Biological Process	protein_coding	fibroblast growth factor receptor 1 [Source	-1
	3708540	3716039	NCBI gene (formerly Entrezgene)	FGFR1	GO:0002053	positive regulation of mesenchymal cell proliferation	Biological Process	protein_coding	fibroblast growth factor receptor 1 [Source	-1
	3708540	3716039	NCBI gene (formerly Entrezgene)	FGFR1	GO:0002062	chondrocyte differentiation	Biological Process	protein_coding	fibroblast growth factor receptor 1 [Source	-1
	3708540	3716039	NCBI gene (formerly Entrezgene)	FGFR1	GO:0006468	protein phosphorylation	Biological Process	protein_coding	fibroblast growth factor receptor 1 [Source	-1
	3708540	3716039	NCBI gene (formerly Entrezgene)	FGFR1	GO:0007275	multicellular organism development	Biological Process	protein_coding	fibroblast growth factor receptor 1 [Source	-1
	3708540	3716039	NCBI gene (formerly Entrezgene)	FGFR1	GO:0007605	sensory perception of sound	Biological Process	protein_coding	fibroblast growth factor receptor 1 [Source	-1
	3708540	3716039	NCBI gene (formerly Entrezgene)	FGFR1	GO:0008284	positive regulation of cell population proliferation	Biological Process	protein_coding	fibroblast growth factor receptor 1 [Source	-1
	3708540	3716039	NCBI gene (formerly Entrezgene)	FGFR1	GO:0008543	fibroblast growth factor receptor signaling pathway	Biological Process	protein_coding	fibroblast growth factor receptor 1 [Source	-1
	3708540	3716039	NCBI gene (formerly Entrezgene)	FGFR1	GO:0010463	mesenchymal cell proliferation	Biological Process	protein_coding	fibroblast growth factor receptor 1 [Source	-1
	3708540	3716039	NCBI gene (formerly Entrezgene)	FGFR1	GO:0010467	gene expression	Biological Process	protein_coding	fibroblast growth factor receptor 1 [Source	-1
	3708540	3716039	NCBI gene (formerly Entrezgene)	FGFR1	GO:0010966	regulation of phosphate transport	Biological Process	protein_coding	fibroblast growth factor receptor 1 [Source	-1
	3708540	3716039	NCBI gene (formerly Entrezgene)	FGFR1	GO:0010976	positive regulation of neuron projection development	Biological Process	protein_coding	fibroblast growth factor receptor 1 [Source	-1
	3708540	3716039	NCBI gene (formerly Entrezgene)	FGFR1	GO:0021847	ventricular zone neuroblast division	Biological Process	protein_coding	fibroblast growth factor receptor 1 [Source	-1
	3708540	3716039	NCBI gene (formerly Entrezgene)	FGFR1	GO:0030031	cell projection assembly	Biological Process	protein_coding	fibroblast growth factor receptor 1 [Source	-1
	3708540	3716039	NCBI gene (formerly Entrezgene)	FGFR1	GO:0030326	embryonic limb morphogenesis	Biological Process	protein_coding	fibroblast growth factor receptor 1 [Source	-1
	3708540	3716039	NCBI gene (formerly Entrezgene)	FGFR1	GO:0030901	midbrain development	Biological Process	protein_coding	fibroblast growth factor receptor 1 [Source	-1
	3708540	3716039	NCBI gene (formerly Entrezgene)	FGFR1	GO:0031175	neuron projection development	Biological Process	protein_coding	fibroblast growth factor receptor 1 [Source	-1
	3708540	3716039	NCBI gene (formerly Entrezgene)	FGFR1	GO:0033674	positive regulation of kinase activity	Biological Process	protein_coding	fibroblast growth factor receptor 1 [Source	-1
	3708540	3716039	NCBI gene (formerly Entrezgene)	FGFR1	GO:0042472	inner ear morphogenesis	Biological Process	protein_coding	fibroblast growth factor receptor 1 [Source	-1
	3708540	3716039	NCBI gene (formerly Entrezgene)	FGFR1	GO:0042473	outer ear morphogenesis	Biological Process	protein_coding	fibroblast growth factor receptor 1 [Source	-1
	3708540	3716039	NCBI gene (formerly Entrezgene)	FGFR1	GO:0042474	middle ear morphogenesis	Biological Process	protein_coding	fibroblast growth factor receptor 1 [Source	-1
	3708540	3716039	NCBI gene (formerly Entrezgene)	FGFR1	GO:0043536	positive regulation of blood vessel endothelial cell migration	Biological Process	protein_coding	fibroblast growth factor receptor 1 [Source	-1
	3708540	3716039	NCBI gene (formerly Entrezgene)	FGFR1	GO:0045597	positive regulation of cell differentiation	Biological Process	protein_coding	fibroblast growth factor receptor 1 [Source	-1
	3708540	3716039	NCBI gene (formerly Entrezgene)	FGFR1	GO:0045666	positive regulation of neuron differentiation	Biological Process	protein_coding	fibroblast growth factor receptor 1 [Source	-1
	3708540	3716039	NCBI gene (formerly Entrezgene)	FGFR1	GO:0048339	paraxial mesoderm development	Biological Process	protein_coding	fibroblast growth factor receptor 1 [Source	-1
	3708540	3716039	NCBI gene (formerly Entrezgene)	FGFR1	GO:0048378	regulation of lateral mesodermal cell fate specification	Biological Process	protein_coding	fibroblast growth factor receptor 1 [Source	-1
	3708540	3716039	NCBI gene (formerly Entrezgene)	FGFR1	GO:0048469	cell maturation	Biological Process	protein_coding	fibroblast growth factor receptor 1 [Source	-1
	3708540	3716039	NCBI gene (formerly Entrezgene)	FGFR1	GO:0048863	stem cell differentiation	Biological Process	protein_coding	fibroblast growth factor receptor 1 [Source	-1
	3708540	3716039	NCBI gene (formerly Entrezgene)	FGFR1	GO:0051174	regulation of phosphorus metabolic process	Biological Process	protein_coding	fibroblast growth factor receptor 1 [Source	-1
	3708540	3716039	NCBI gene (formerly Entrezgene)	FGFR1	GO:0051897	positive regulation of phosphatidylinositol 3-kinase/protein kinase B signal transduction	Biological Process	protein_coding	fibroblast growth factor receptor 1 [Source	-1
	3708540	3716039	NCBI gene (formerly Entrezgene)	FGFR1	GO:0055074	calcium ion homeostasis	Biological Process	protein_coding	fibroblast growth factor receptor 1 [Source	-1
	3708540	3716039	NCBI gene (formerly Entrezgene)	FGFR1	GO:0060038	cardiac muscle cell proliferation	Biological Process	protein_coding	fibroblast growth factor receptor 1 [Source	-1
[truncated: 3,739 more rows]

## Sheet: Annotation_clustering
Annotation Cluster 1	Enrichment Score: 1.703996748298786
Category	Term	Count	%	PValue	Genes	List Total	Pop Hits	Pop Total	Fold Enrichment	Bonferroni	Benjamini	FDR
INTERPRO	IPR002110:Ankyrin_rpt	14	2.60223	0.0117876	GIT2, TRPC5, ANKRD33B, FEM1B, ANKRD11, AGAP1, RFXANK, DGKZ, ASB18, BCOR, ASB2, ANKRD61, KANK4, ANKRD13A	536	184	15457	2.19417	1	1	1
INTERPRO	IPR036770:Ankyrin_rpt-contain_sf	14	2.60223	0.0139103	GIT2, TRPC5, ANKRD33B, FEM1B, ANKRD11, AGAP1, RFXANK, DGKZ, ASB18, BCOR, ASB2, ANKRD61, KANK4, ANKRD13A	536	188	15457	2.14749	1	1	1
SMART	SM00248:ANK	14	2.60223	0.0157747	GIT2, TRPC5, ANKRD33B, FEM1B, ANKRD11, AGAP1, RFXANK, DGKZ, ASB18, BCOR, ASB2, ANKRD61, KANK4, ANKRD13A	294	181	7975	2.09813	0.980922	1	1
UP_SEQ_FEATURE	REPEAT:ANK	13	2.41636	0.0191921	GIT2, ANKRD33B, FEM1B, ANKRD11, AGAP1, RFXANK, DGKZ, ASB18, BCOR, ASB2, ANKRD61, KANK4, ANKRD13A	506	173	14372	2.13434	0.999617	1	1
UP_KW_DOMAIN	KW-0040~ANK repeat	6	1.11524	0.0608378	TRPC5, ANKRD11, BCOR, ASB2, DGKZ, ANKRD13A	280	60	7864	2.80857	0.696561	0.577959	0.577959
Annotation Cluster 2	Enrichment Score: 1.5071119011020024
Category	Term	Count	%	PValue	Genes	List Total	Pop Hits	Pop Total	Fold Enrichment	Bonferroni	Benjamini	FDR
GOTERM_BP_DIRECT	GO:0019287~isopentenyl diphosphate biosynthetic process, mevalonate pathway	3	0.557621	0.00332305	MVK, PMVK, MVD	473	3	14008	29.6152	0.99584	1	1
UP_KW_BIOLOGICAL_PROCESS	KW-0152~Cholesterol biosynthesis	3	0.557621	0.0242868	MVK, PMVK, MVD	150	7	4113	11.7514	0.79269	0.623243	0.623243
KEGG_PATHWAY	cjo00900:Terpenoid backbone biosynthesis	4	0.743494	0.0333774	FDPS, MVK, PMVK, MVD	203	20	5610	5.52709	0.987032	1	1
UP_KW_BIOLOGICAL_PROCESS	KW-0153~Cholesterol metabolism	4	0.743494	0.0598467	MVK, PMVK, MVD, ERLIN2	150	25	4113	4.3872	0.980737	0.623243	0.623243
GOTERM_BP_DIRECT	GO:0006695~cholesterol biosynthetic process	3	0.557621	0.180734	MVK, PMVK, MVD	473	23	14008	3.86286	1	1	1
Annotation Cluster 3	Enrichment Score: 1.4182870611892022
Category	Term	Count	%	PValue	Genes	List Total	Pop Hits	Pop Total	Fold Enrichment	Bonferroni	Benjamini	FDR
INTERPRO	IPR036036:SOCS_box-like_dom_sf	5	0.929368	0.0212954	RAB40B, RAB40C, CISH, ASB2, ASB18	536	31	15457	4.65124	1	1	1
SMART	SM00253:SOCS	4	0.743494	0.0227747	RAB40B, RAB40C, CISH, ASB2	294	17	7975	6.38255	0.996774	1	1
INTERPRO	IPR001496:SOCS_box	5	0.929368	0.0289533	RAB40B, RAB40C, CISH, ASB2, ASB18	536	34	15457	4.24084	1	1	1
UP_SEQ_FEATURE	DOMAIN:SOCS box	5	0.929368	0.0303636	RAB40B, RAB40C, CISH, ASB2, ASB18	506	34	14372	4.17694	0.999996	1	1
SMART	SM00969:SOCS_box	5	0.929368	0.0315932	RAB40B, RAB40C, CISH, ASB2, ASB18	294	33	7975	4.10998	0.999662	1	1
GOTERM_BP_DIRECT	GO:0016567~protein ubiquitination	13	2.41636	0.0554723	CISH, FEM1B, CBL, ASB18, DCAF1, AIMP2, RAB40B, RAB40C, KCTD10, ARIH2, RLIM, LZTR1, ASB2	473	212	14008	1.81603	1	1	1
GOTERM_BP_DIRECT	GO:0035556~intracellular signal transduction	14	2.60223	0.157955	CISH, SHC1, CAB39L, SRC, DGKZ, ASB18, SRPK1, RAB40B, RAB40C, MAPKAPK3, MDK, DCX, ASB2, JAK1	473	282	14008	1.47026	1	1	1
Annotation Cluster 4	Enrichment Score: 1.2850972808372418
Category	Term	Count	%	PValue	Genes	List Total	Pop Hits	Pop Total	Fold Enrichment	Bonferroni	Benjamini	FDR
GOTERM_MF_DIRECT	GO:0046872~metal ion binding	55	10.223	0.0244428	KDM5B, FHL3, ASH2L, IKZF1, CAPN15, ZC3H7A, PAPOLG, ZC3H12A, PDE4B, HGD, HARBI1, CBFA2T3, DGKZ, PYGO2, RNF123, ZC2HC1C, ADAM9, ZNF711, ZFPM1, RNF166, RNF122, PLA1A, ZNF750, PARN, AGAP1, ATP1A1, ACACB, USP19, PHF21A, NSD3, SNN, RSBN1L, ZNF703, ZC3H18, CACNA1S, TRMT1L, ZNF341, GIT2, SMAD3, BCL11B, BCL11A, BRPF3, DDHD2, ADAM33, IRF2BP2, BFAR, HINFP, GALNS, SH3RF3, MEX3B, SUCLA2, IMPDH2, ITGA11, RLIM,…	465	1245	14001	1.33015	1	1	1
UP_KW_LIGAND	KW-0862~Zinc	61	11.3383	0.0640598	KDM5B, FHL3, ASH2L, IKZF1, LITAF, CAPN15, ZC3H7A, ZC3H12A, RNPEP, ARIH2, ZNF687, UPF1, CDADC1, ZHX3, CBFA2T3, DGKZ, PIAS1, PYGO2, RNF123, ZC2HC1C, MTF1, ADAM9, DPEP1, ZNF711, ZFPM1, RNF166, RNF122, ZNF750, ZNF276, SMYD5, AGAP1, CBL, USP19, PHF21A, NSD3, ZMAT4, ZNF703, ZC3H18, TRMT1L, MARCHF6, SF3A3, ZNF341, GIT2, SMAD3, EGR4, SETDB1, BCL11B, BCL11A, BRPF3, ZBTB16, ADAM33, BFAR, GATAD2B, GATAD2A, …	140	1446	3944	1.18842	0.795847	0.712956	0.712956
UP_KW_LIGAND	KW-0479~Metal-binding	67	12.4535	0.0891195	KDM5B, OGFOD3, ASH2L, IKZF1, EFCAB7, LITAF, CAPN15, PAPOLG, ARIH2, ZNF687, PGM1, CDADC1, ZHX3, HARBI1, ITPK1, CBFA2T3, DGKZ, PIAS1, PYGO2, RNF123, ZC2HC1C, ADPRH, ADAM9, DPEP1, ZFPM1, RNF166, RNF122, PLA1A, ZNF750, ZNF276, SMYD5, PARN, AGAP1, ATP1A1, USP19, PHF21A, NSD3, RSBN1L, ZMAT4, ZNF703, P4HTM, TRMT1L, MARCHF6, SF3A3, ZNF341, GIT2, NEK9, SMAD3, EGR4, SETDB1, ATP8B2, BCL11B, BCL11A, BRPF3, Z…	140	1640	3944	1.15091	0.893568	0.712956	0.712956
Annotation Cluster 5	Enrichment Score: 1.2299529717099253
Category	Term	Count	%	PValue	Genes	List Total	Pop Hits	Pop Total	Fold Enrichment	Bonferroni	Benjamini	FDR
UP_SEQ_FEATURE	REPEAT:NHL	3	0.557621	0.0230128	NHLRC3, NHLRC4, TRIM32	506	7	14372	12.1728	0.999921	1	1
INTERPRO	IPR001258:NHL_repeat	3	0.557621	0.0291519	NHLRC3, NHLRC4, TRIM32	536	8	15457	10.8141	1	1	1
INTERPRO	IPR011042:6-blade_b-propeller_TolB-like	3	0.557621	0.304442	NHLRC3, NHLRC4, TRIM32	536	32	15457	2.70353	1	1	1
Annotation Cluster 6	Enrichment Score: 1.2186935801784444
Category	Term	Count	%	PValue	Genes	List Total	Pop Hits	Pop Total	Fold Enrichment	Bonferroni	Benjamini	FDR
UP_KW_BIOLOGICAL_PROCESS	KW-0756~Sterol biosynthesis	3	0.557621	0.0316217	ERG28, MVK, PMVK	150	8	4113	10.2825	0.872096	0.623243	0.623243
UP_KW_BIOLOGICAL_PROCESS	KW-0752~Steroid biosynthesis	3	0.557621	0.0678249	ERG28, MVK, PMVK	150	12	4113	6.855	0.988835	0.623243	0.623243
UP_KW_BIOLOGICAL_PROCESS	KW-1207~Sterol metabolism	4	0.743494	0.0788726	ERG28, MVK, PMVK, ERLIN2	150	28	4113	3.91714	0.994795	0.623243	0.623243
UP_KW_BIOLOGICAL_PROCESS	KW-0753~Steroid metabolism	4	0.743494	0.0788726	ERG28, MVK, PMVK, ERLIN2	150	28	4113	3.91714	0.994795	0.623243	0.623243
Annotation Cluster 7	Enrichment Score: 1.0286241143980894
Category	Term	Count	%	PValue	Genes	List Total	Pop Hits	Pop Total	Fold Enrichment	Bonferroni	Benjamini	FDR
GOTERM_MF_DIRECT	GO:0005524~ATP binding	57	10.5948	0.0143234	ABCD4, GSK3B, DDX49, RPS6KA6, QARS1, FLAD1, PAPOLG, PIM1, KIF21B, ATP7A, JAK1, UPF1, RPS6KL1, STRADB, ENTPD5, ITPK1, LMTK2, DGKZ, DALRD3, MAPKAPK3, ATP6V1B2, MVD, TOP1, ABCG4, IQCA1, PXK, MVK, ABCB7, SRC, ATP1A1, SPG7, ACACB, EGFR, GRK3, PMVK, PIP5K1A, PMS2, CCT7, CCT5, MAP2K5, NEK9, ATP8B2, MMAB, ABCA3, EIF2AK1, MAPK14, MLH3, CLK2, SRPK1, MAPK13, CLK1, SUCLA2, CDK10, MYO1H, ITM2B, CDK15, FGFR1	465	1260	14001	1.3621	0.999823	1	1
INTERPRO	IPR011009:Kinase-like_dom_sf	26	4.83271	0.0250648	GSK3B, PXK, SRC, EGFR, RPS6KA6, GRK3, PIM1, MAP2K5, JAK1, FN3K, NEK9, RPS6KL1, STRADB, EIF2AK1, FN3KRP, LMTK2, MAPK14, CLK2, MAPK13, SRPK1, CLK1, MAPKAPK3, CDK10, PI4KB, CDK15, FGFR1	536	475	15457	1.57848	1	1	1
UP_KW_MOLECULAR_FUNCTION	KW-0418~Kinase	27	5.01859	0.0341637	GSK3B, MVK, SRC, EGFR, RPS6KA6, GRK3, PMVK, PIM1, PIP5K1A, IP6K1, MAP2K5, JAK1, FN3K, NEK9, EIF2AK1, ITPK1, MAPK14, DGKZ, CLK2, MAPK13, SRPK1, CLK1, MAPKAPK3, CDK10, PI4KB, CDK15, FGFR1	208	498	5734	1.49461	0.884117	1	1
INTERPRO	IPR000719:Prot_kinase_dom	23	4.27509	0.0460999	GSK3B, NEK9, PXK, RPS6KL1, SRC, STRADB, EIF2AK1, LMTK2, MAPK14, EGFR, SRPK1, CLK2, MAPK13, CLK1, RPS6KA6, GRK3, MAPKAPK3, PIM1, CDK10, CDK15, MAP2K5, JAK1, FGFR1	536	432	15457	1.53534	1	1	1
UP_SEQ_FEATURE	DOMAIN:Protein kinase	23	4.27509	0.053142	GSK3B, NEK9, PXK, RPS6KL1, SRC, STRADB, EIF2AK1, LMTK2, MAPK14, EGFR, SRPK1, CLK2, MAPK13, CLK1, RPS6KA6, GRK3, MAPKAPK3, PIM1, CDK10, CDK15, MAP2K5, JAK1, FGFR1	506	432	14372	1.51221	1	1	1
GOTERM_BP_DIRECT	GO:0006468~protein phosphorylation	20	3.71747	0.0706875	GSK3B, NEK9, PXK, RPS6KL1, SRC, STRADB, EIF2AK1, LMTK2, MAPK14, EGFR, SRPK1, CLK2, MAPK13, CLK1, RPS6KA6, GRK3, CDK10, CDK15, MAP2K5, FGFR1	473	391	14008	1.51485	1	1	1
SMART	SM00220:S_TKc	17	3.15985	0.0944733	GSK3B, NEK9, PXK, RPS6KL1, EIF2AK1, MAPK14, SRPK1, CLK2, MAPK13, CLK1, RPS6KA6, GRK3, MAPKAPK3, PIM1, CDK10, CDK15, MAP2K5	294	304	7975	1.51691	1	1	1
INTERPRO	IPR017441:Protein_kinase_ATP_BS	16	2.97398	0.133279	GSK3B, SRC, EIF2AK1, LMTK2, MAPK14, EGFR, SRPK1, CLK2, MAPK13, RPS6KA6, GRK3, MAPKAPK3, CDK10, MAP2K5, JAK1, FGFR1	536	315	15457	1.46477	1	1	1
GOTERM_MF_DIRECT	GO:0004672~protein kinase activity	8	1.48699	0.174323	NEK9, RPS6KL1, PXK, STRADB, EIF2AK1, LMTK2, MAPK14, SRPK1	465	138	14001	1.74549	1	1	1
UP_KW_MOLECULAR_FUNCTION	KW-0723~Serine/threonine-protein kinase	11	2.04461	0.266396	CLK1, NEK9, EIF2AK1, PIM1, CDK10, MAPK14, CDK15, MAP2K5, SRPK1, CLK2, MAPK13	208	219	5734	1.38466	1	1	1
INTERPRO	IPR008271:Ser/Thr_kinase_AS	12	2.23048	0.28339	CLK1, NEK9, GSK3B, RPS6KA6, GRK3, MAPKAPK3, EIF2AK1, PIM1, CDK10, MAP2K5, SRPK1, CLK2	536	258	15457	1.34129	1	1	1
GOTERM_MF_DIRECT	GO:0004674~protein serine/threonine kinase activity	11	2.04461	0.33459	CLK1, NEK9, GSK3B, RPS6KA6, MAPKAPK3, PIM1, LMTK2, TOP1, MAP2K5, SRPK1, CLK2	465	254	14001	1.30396	1	1	1
UP_KW_MOLECULAR_FUNCTION	KW-0808~Transferase	49	9.10781	0.360481	GSK3B, POGLUT1, RPS6KA6, FLAD1, PAPOLG, ARIH2, PIM1, JAK1, ALG6, ITPK1, ALG5, DGKZ, APRT, PIAS1, ZDHHC15, MAPKAPK3, MVK, SRC, SMYD5, DLST, CBL, EGFR, NSD3, GRK3, PMVK, PIP5K1A, IP6K1, MARCHF6, MAP2K5, FN3K, FDPS, NEK9, PNPT1, SETDB1, MMAB, EIF2AK1, ATPSCKMT, MAPK14, CLK2, SRPK1, MAPK13, TARBP1, CLK1, YRDC, RLIM, CDK10, PI4KB, CDK15, FGFR1	208	1260	5734	1.07206	1	1	1
Annotation Cluster 8	Enrichment Score: 0.9740918109772974
Category	Term	Count	%	PValue	Genes	List Total	Pop Hits	Pop Total	Fold Enrichment	Bonferroni	Benjamini	FDR
INTERPRO	IPR036236:Znf_C2H2_sf	17	3.15985	0.0454082	ZNF276, ZNF341, ZHX3, EGR4, BCL11B, BCL11A, ZBTB16, IKZF1, HINFP, ZC3H7A, ZMAT4, MTF1, ZNF711, SNRNP48, ZNF687, ZFPM1, ZNF410	536	290	15457	1.69049	1	1	1
INTERPRO	IPR013087:Znf_C2H2_type	17	3.15985	0.0907473	ZNF276, ZNF341, ZHX3, EGR4, BCL11B, BCL11A, ZBTB16, IKZF1, HINFP, ZMAT4, MTF1, ZNF703, ZNF711, ZNF687, ZFPM1, TRMT1L, ZNF410	536	320	15457	1.532	1	1	1
SMART	SM00355:ZnF_C2H2	15	2.7881	0.162838	ZNF276, ZNF341, ZHX3, EGR4, BCL11B, BCL11A, ZBTB16, IKZF1, HINFP, ZMAT4, MTF1, ZNF711, ZNF687, ZFPM1, ZNF410	294	284	7975	1.4327	1	1	1
UP_SEQ_FEATURE	DOMAIN:C2H2-type	15	2.7881	0.189194	ZNF276, ZNF341, EGR4, BCL11B, BCL11A, ZBTB16, IKZF1, HINFP, MTF1, ZNF703, ZNF711, ZNF687, ZFPM1, TRMT1L, ZNF410	506	305	14372	1.39688	1	1	1
Annotation Cluster 9	Enrichment Score: 0.8848988396326603
Category	Term	Count	%	PValue	Genes	List Total	Pop Hits	Pop Total	Fold Enrichment	Bonferroni	Benjamini	FDR
GOTERM_BP_DIRECT	GO:0000209~protein polyubiquitination	10	1.85874	0.013345	RNF123, AREL1, NHLRC3, NHLRC4, ARIH2, UBE4A, AMBRA1, UBE3B, RNF166, DDA1	473	112	14008	2.64422	1	1	1
GOTERM_MF_DIRECT	GO:0061630~ubiquitin protein ligase activity	15	2.7881	0.0381386	AREL1, NHLRC3, NHLRC4, BFAR, UBE3B, CBL, SH3RF3, RNF123, ARIH2, RLIM, ASB2, TRIM32, RNF166, MARCHF6, RNF122	465	249	14001	1.81384	1	1	1
GOTERM_BP_DIRECT	GO:0006511~ubiquitin-dependent protein catabolic process	10	1.85874	0.0566924	RNF123, AREL1, RLIM, ARIH2, UBE4A, UBE3B, CBL, TRIM32, RNF166, KCTD6	473	145	14008	2.04243	1	1	1
INTERPRO	IPR013083:Znf_RING/FYVE/PHD	20	3.71747	0.0797394	KDM5B, SETDB1, BRPF3, UBE4A, BFAR, CBL, GTF2E1, PHF21A, PIAS1, NSD3, SH3RF3, RNF123, PYGO2, MEX3B, ARIH2, RLIM, TRIM32, RNF166, MARCHF6, RNF122	536	386	15457	1.49418	1	1	1
INTERPRO	IPR017907:Znf_RING_CS	7	1.30112	0.307178	SH3RF3, SETDB1, ARIH2, BFAR, CBL, TRIM32, RNF166	536	132	15457	1.52927	1	1	1
INTERPRO	IPR001841:Znf_RING	11	2.04461	0.31191	SH3RF3, RNF123, MEX3B, SETDB1, RLIM, ARIH2, BFAR, CBL, TRIM32, RNF166, RNF122	536	238	15457	1.33283	1	1	1
UP_SEQ_FEATURE	DOMAIN:RING-type	11	2.04461	0.330135	SH3RF3, RNF123, MEX3B, SETDB1, RLIM, ARIH2, BFAR, CBL, TRIM32, RNF166, RNF122	506	238	14372	1.31275	1	1	1
GOTERM_BP_DIRECT	GO:0070534~protein K63-linked ubiquitination	3	0.557621	0.380196	ARIH2, BFAR, TRIM32	473	39	14008	2.27809	1	1	1
SMART	SM00184:RING	9	1.67286	0.392564	SH3RF3, MEX3B, RLIM, ARIH2, BFAR, CBL, TRIM32, RNF166, RNF122	294	189	7975	1.29171	1	1	1
Annotation Cluster 10	Enrichment Score: 0.8143018409892623
Category	Term	Count	%	PValue	Genes	List Total	Pop Hits	Pop Total	Fold Enrichment	Bonferroni	Benjamini	FDR
GOTERM_BP_DIRECT	GO:0006357~regulation of transcription by RNA polymerase II	39	7.24907	0.0704962	RB1, RBPJL, ZNF276, CCNK, SATB2, FOXK2, IKZF1, AMBRA1, NHLH2, MED14, GBX2, CREB3L1, HDX, VRTN, ZNF341, FOXD3, SMAD3, ZHX3, EGR4, BRPF3, BCL11A, ARNT, IRF2BP2, RFXANK, PROX2, FOXN4, FOS, MED4, PIAS1, POU3F4, HINFP, BATF, ELF3, RFX5, REL, ZNF711, JDP2, ZNF410, VSX2	473	882	14008	1.30952	1	1	1
GOTERM_MF_DIRECT	GO:0001228~DNA-binding transcription activator activity, RNA polymerase II-specific	17	3.15985	0.0903106	RBPJL, SMAD3, BCL11B, SATB2, FOXK2, RFXANK, FOS, HINFP, BATF, NHLH2, ELF3, GBX2, MTF1, RFX5, REL, ZNF711, ZNF750	465	334	14001	1.53253	1	1	1
GOTERM_MF_DIRECT	GO:0000978~RNA polymerase II cis-regulatory region sequence-specific DNA binding	31	5.76208	0.185429	RBPJL, SATB2, FOXK2, IKZF1, DACH2, NHLH2, HDX, TEAD3, ZNF341, FOXD3, SKOR1, SMAD3, EGR4, BCL11B, BCL11A, ZBTB16, ARNT, PROX2, FOS, POU3F4, HINFP, BATF, ELF3, MTF1, RFX5, REL, ZNF711, TOP1, JDP2, ZNF410, ZNF750	465	759	14001	1.22978	1	1	1
GOTERM_MF_DIRECT	GO:0000981~DNA-binding transcription factor activity, RNA polymerase II-specific	27	5.01859	0.468501	SATB2, FOXK2, DACH2, NHLH2, GBX2, CREB3L1, HDX, TEAD3, FOXD3, SKOR1, SMAD3, ZHX3, EGR4, ARNT, PROX2, FOXN4, FOS, POU3F4, HINFP, BATF, ELF3, RFX5, REL, ZNF711, JDP2, ZNF410, VSX2	465	761	14001	1.06828	1	1	1
Annotation Cluster 11	Enrichment Score: 0.8138225446356814
Category	Term	Count	%	PValue	Genes	List Total	Pop Hits	Pop Total	Fold Enrichment	Bonferroni	Benjamini	FDR
GOTERM_MF_DIRECT	GO:0016887~ATP hydrolysis activity	15	2.7881	0.0320223	ABCD4, UPF1, IQCA1, ATP8B2, ABCB7, ABCA3, NAV1, SPG7, ATP1A1, MLH3, PMS2, CCT7, ATP7A, ABCG4, CCT5	465	243	14001	1.85862	1	1	1
GOTERM_MF_DIRECT	GO:0140359~ABC-type transporter activity	4	0.743494	0.0884151	ABCD4, ABCB7, ABCA3, ABCG4	465	32	14001	3.76371	1	1	1
INTERPRO	IPR017871:ABC_transporter-like_CS	4	0.743494	0.159904	ABCD4, ABCB7, ABCA3, ABCG4	536	40	15457	2.88377	1	1	1
KEGG_PATHWAY	cjo02010:ABC transporters	4	0.743494	0.164294	ABCD4, ABCB7, ABCA3, ABCG4	203	39	5610	2.83441	1	1	1
INTERPRO	IPR003439:ABC_transporter-like_ATP-bd	4	0.743494	0.168388	ABCD4, ABCB7, ABCA3, ABCG4	536	41	15457	2.81343	1	1	1
UP_SEQ_FEATURE	DOMAIN:ABC transporter	4	0.743494	0.173684	ABCD4, ABCB7, ABCA3, ABCG4	506	41	14372	2.77104	1	1	1
INTERPRO	IPR003593:AAA+_ATPase	6	1.11524	0.353395	ABCD4, ABCB7, ABCA3, NAV1, SPG7, ABCG4	536	113	15457	1.5312	1	1	1
SMART	SM00382:AAA	6	1.11524	0.401449	ABCD4, ABCB7, ABCA3, NAV1, SPG7, ABCG4	294	113	7975	1.44031	1	1	1
Annotation Cluster 12	Enrichment Score: 0.8076154095565156
Category	Term	Count	%	PValue	Genes	List Total	Pop Hits	Pop Total	Fold Enrichment	Bonferroni	Benjamini	FDR
INTERPRO	IPR003585:Neurexin-like	3	0.557621	0.0627405	CADM3, SDC4, CADM1	536	12	15457	7.20942	1	1	1
SMART	SM00294:4.1m	3	0.557621	0.069647	CADM3, SDC4, CADM1	294	12	7975	6.78146	1	1	1
KEGG_PATHWAY	cjo04514:Cell adhesion molecules	4	0.743494	0.864378	CADM3, SDC4, CADM1, CDH15	203	133	5610	0.831142	1	1	1
Annotation Cluster 13	Enrichment Score: 0.7657252536879858
Category	Term	Count	%	PValue	Genes	List Total	Pop Hits	Pop Total	Fold Enrichment	Bonferroni	Benjamini	FDR
UP_SEQ_FEATURE	DOMAIN:VWFA	5	0.929368	0.133404	PSMD4, CPNE7, ITGA11, CACHD1, MATN4	506	56	14372	2.536	1	1	1
INTERPRO	IPR036465:vWFA_dom_sf	6	1.11524	0.138332	PSMD4, CPNE7, ITGA11, CACHD1, HMCN1, MATN4	536	79	15457	2.1902	1	1	1
INTERPRO	IPR002035:VWF_A	5	0.929368	0.147051	PSMD4, CPNE7, ITGA11, CACHD1, MATN4	536	59	15457	2.44387	1	1	1
SMART	SM00327:VWA	4	0.743494	0.318815	PSMD4, CPNE7, ITGA11, MATN4	294	54	7975	2.00932	1	1	1
Annotation Cluster 14	Enrichment Score: 0.731826709910376
Category	Term	Count	%	PValue	Genes	List Total	Pop Hits	Pop Total	Fold Enrichment	Bonferroni	Benjamini	FDR
KEGG_PATHWAY	cjo04012:ErbB signaling pathway	7	1.30112	0.0641278	GSK3B, SHC1, SRC, EIF4EBP1, PLCG1, CBL, EGFR	203	79	5610	2.44871	0.999793	1	1
INTERPRO	IPR036860:SH2_dom_sf	7	1.30112	0.133085	SHE, CISH, SHC1, SRC, PLCG1, CBL, JAK1	536	100	15457	2.01864	1	1	1
SMART	SM00252:SH2	6	1.11524	0.24229	SHE, CISH, SHC1, SRC, PLCG1, JAK1	294	91	7975	1.78852	1	1	1
INTERPRO	IPR000980:SH2	6	1.11524	0.251919	SHE, CISH, SHC1, SRC, PLCG1, JAK1	536	98	15457	1.76557	1	1	1
UP_SEQ_FEATURE	DOMAIN:SH2	6	1.11524	0.254963	SHE, CISH, SHC1, SRC, PLCG1, JAK1	506	97	14372	1.7569	1	1	1
GOTERM_BP_DIRECT	GO:0007173~epidermal growth factor receptor signaling pathway	3	0.557621	0.306048	SHC1, SRC, PLCG1	473	33	14008	2.69229	1	1	1
Annotation Cluster 15	Enrichment Score: 0.7070807878144616
Category	Term	Count	%	PValue	Genes	List Total	Pop Hits	Pop Total	Fold Enrichment	Bonferroni	Benjamini	FDR
KEGG_PATHWAY	cjo04012:ErbB signaling pathway	7	1.30112	0.0641278	GSK3B, SHC1, SRC, EIF4EBP1, PLCG1, CBL, EGFR	203	79	5610	2.44871	0.999793	1	1
KEGG_PATHWAY	cjo04910:Insulin signaling pathway	7	1.30112	0.275749	GSK3B, SHC1, PRKAR2A, EIF4EBP1, CALML4, CBL, ACACB	203	122	5610	1.58564	1	1	1
GOTERM_BP_DIRECT	GO:0008286~insulin receptor signaling pathway	3	0.557621	0.427757	GSK3B, SHC1, EIF4EBP1	473	43	14008	2.06618	1	1	1
Annotation Cluster 16	Enrichment Score: 0.683957092800384
Category	Term	Count	%	PValue	Genes	List Total	Pop Hits	Pop Total	Fold Enrichment	Bonferroni	Benjamini	FDR
KEGG_PATHWAY	cjo04012:ErbB signaling pathway	7	1.30112	0.0641278	GSK3B, SHC1, SRC, EIF4EBP1, PLCG1, CBL, EGFR	203	79	5610	2.44871	0.999793	1	1
GOTERM_MF_DIRECT	GO:0046875~ephrin receptor binding	3	0.557621	0.129511	SHC1, SRC, CBL	465	19	14001	4.75416	1	1	1
INTERPRO	IPR036860:SH2_dom_sf	7	1.30112	0.133085	SHE, CISH, SHC1, SRC, PLCG1, CBL, JAK1	536	100	15457	2.01864	1	1	1
GOTERM_MF_DIRECT	GO:0030971~receptor tyrosine kinase binding	3	0.557621	0.442293	SHC1, PLCG1, CBL	465	45	14001	2.00731	1	1	1
KEGG_PATHWAY	cjo05100:Bacterial invasion of epithelial cells	3	0.557621	0.778079	SHC1, SRC, CBL	203	78	5610	1.0629	1	1	1
Annotation Cluster 17	Enrichment Score: 0.6837412939399151
Category	Term	Count	%	PValue	Genes	List Total	Pop Hits	Pop Total	Fold Enrichment	Bonferroni	Benjamini	FDR
GOTERM_MF_DIRECT	GO:0004197~cysteine-type endopeptidase activity	7	1.30112	0.0141772	ATG4C, USP1, USP30, CFLAR, USP28, CTSS, LGMN	465	60	14001	3.5128	0.999807	1	1
INTERPRO	IPR038765:Papain-like_cys_pep_sf	8	1.48699	0.126695	CAPN6, ATG4C, USP1, USP30, USP28, USP19, CAPN15, CTSS	536	121	15457	1.90662	1	1	1
GOTERM_MF_DIRECT	GO:0004843~cysteine-type deubiquitinase activity	6	1.11524	0.13089	MINDY1, ZC3H12A, USP1, USP30, USP28, USP19	465	81	14001	2.23035	1	1	1
INTERPRO	IPR050164:Peptidase_C19	3	0.557621	0.175803	USP1, USP30, USP28	536	22	15457	3.93241	1	1	1
INTERPRO	IPR018200:USP_CS	4	0.743494	0.185729	USP1, USP30, USP28, USP19	536	43	15457	2.68258	1	1	1
GOTERM_BP_DIRECT	GO:0016579~protein deubiquitination	5	0.929368	0.21001	ZC3H12A, USP1, USP30, USP28, USP19	473	70	14008	2.11537	1	1	1
INTERPRO	IPR001394:Peptidase_C19_UCH	4	0.743494	0.221661	USP1, USP30, USP28, USP19	536	47	15457	2.45427	1	1	1
INTERPRO	IPR028889:USP_dom	4	0.743494	0.240119	USP1, USP30, USP28, USP19	536	49	15457	2.3541	1	1	1
UP_SEQ_FEATURE	DOMAIN:USP	4	0.743494	0.247022	USP1, USP30, USP28, USP19	506	49	14372	2.31863	1	1	1
UP_KW_MOLECULAR_FUNCTION	KW-0788~Thiol protease	4	0.743494	0.475742	ATG4C, USP1, USP28, LGMN	208	71	5734	1.55309	1	1	1
GOTERM_BP_DIRECT	GO:0006508~proteolysis	12	2.23048	0.683352	CAPN6, MINDY1, PAPPA, RNPEP, ADAM33, USP1, DPEP1, USP30, CFLAR, USP28, CAPN15, CTSS	473	363	14008	0.979016	1	1	1
UP_KW_MOLECULAR_FUNCTION	KW-0645~Protease	9	1.67286	0.905392	MINDY1, RNPEP, ATG4C, USP1, DPEP1, USP30, SPG7, USP28, LGMN	208	323	5734	0.768129	1	1	1
Annotation Cluster 18	Enrichment Score: 0.6250750092401748
Category	Term	Count	%	PValue	Genes	List Total	Pop Hits	Pop Total	Fold Enrichment	Bonferroni	Benjamini	FDR
GOTERM_BP_DIRECT	GO:0032981~mitochondrial respiratory chain complex I assembly	6	1.11524	0.0187228	NDUFA13, TIMMDC1, NDUFB6, NDUFB4, NDUFB3, NDUFAF3	473	46	14008	3.86286	1	1	1
GOTERM_CC_DIRECT	GO:0045271~respiratory chain complex I	4	0.743494	0.100372	NDUFA13, NDUFB6, NDUFB4, NDUFB3	497	34	15057	3.56421	1	1	1
UP_KW_CELLULAR_COMPONENT	KW-0999~Mitochondrion inner membrane	7	1.30112	0.245785	NDUFB6, APOOL, NDUFB4, NDUFB3, NDUFAF3, SLC25A42, LETM2	279	124	8181	1.65531	0.999932	1	1
UP_KW_BIOLOGICAL_PROCESS	KW-0679~Respiratory chain	3	0.557621	0.310313	NDUFB6, NDUFB4, NDUFB3	150	31	4113	2.65355	1	1	1
KEGG_PATHWAY	cjo00190:Oxidative phosphorylation	6	1.11524	0.428153	NDUFA13, NDUFB6, NDUFB4, NDUFB3, ATP6V1B2, ATP6V0C	203	119	5610	1.39338	1	1	1
GOTERM_CC_DIRECT	GO:0005743~mitochondrial inner membrane	10	1.85874	0.459879	NDUFA13, NDUFB6, SRC, ABCB7, NDUFB4, NDUFB3, NDUFAF3, SLC25A42, SFXN5, LETM2	497	254	15057	1.19275	1	1	1
UP_KW_BIOLOGICAL_PROCESS	KW-0249~Electron transport	3	0.557621	0.524184	NDUFB6, NDUFB4, NDUFB3	150	48	4113	1.71375	1	1	1
UP_KW_CELLULAR_COMPONENT	KW-0496~Mitochondrion	12	2.23048	0.675048	NDUFB6, ARMC10, NDUFB4, NDUFB3, FLVCR2, NDUFAF3, MTIF2, SLC25A20, SLC25A42, SFXN5, UNG, TRAK2	279	357	8181	0.985633	1	1	1
Annotation Cluster 19	Enrichment Score: 0.5877901326304374
Category	Term	Count	%	PValue	Genes	List Total	Pop Hits	Pop Total	Fold Enrichment	Bonferroni	Benjamini	FDR
UP_KW_MOLECULAR_FUNCTION	KW-0297~G-protein coupled receptor	11	2.04461	0.0281368	GABBR2, CYSLTR2, ADGRA2, LPAR6, FZD7, GLP2R, ACKR1, GPR37L1, LGR6, GPR156, ADGRL3	208	139	5734	2.18159	0.829581	1	1
INTERPRO	IPR001879:GPCR_2_extracellular_dom	3	0.557621	0.201087	ADGRA2, GLP2R, ADGRL3	536	24	15457	3.60471	1	1	1
UP_SEQ_FEATURE	DOMAIN:G-protein coupled receptors family 2 profile 1	3	0.557621	0.205721	ADGRA2, GLP2R, ADGRL3	506	24	14372	3.5504	1	1	1
INTERPRO	IPR017983:GPCR_2_secretin-like_CS	3	0.557621	0.213883	ADGRA2, GLP2R, ADGRL3	536	25	15457	3.46052	1	1	1
INTERPRO	IPR036445:GPCR_2_extracell_dom_sf	3	0.557621	0.213883	ADGRA2, GLP2R, ADGRL3	536	25	15457	3.46052	1	1	1
INTERPRO	IPR017981:GPCR_2-like_7TM	4	0.743494	0.25882	ADGRA2, FZD7, GLP2R, ADGRL3	536	51	15457	2.26178	1	1	1
UP_SEQ_FEATURE	DOMAIN:G-protein coupled receptors family 2 profile 2	4	0.743494	0.266091	ADGRA2, FZD7, GLP2R, ADGRL3	506	51	14372	2.2277	1	1	1
INTERPRO	IPR000832:GPCR_2_secretin-like	3	0.557621	0.417448	ADGRA2, GLP2R, ADGRL3	536	41	15457	2.11007	1	1	1
UP_KW_MOLECULAR_FUNCTION	KW-0807~Transducer	16	2.97398	0.514432	GABBR2, CHRM4, FZD7, MLNR, GLP2R, HTR2A, GPR37L1, CYSLTR2, ADGRA2, LPAR6, ACKR3, PLCG1, ACKR1, GPR156, LGR6, ADGRL3	208	409	5734	1.07843	1	1	1
GOTERM_BP_DIRECT	GO:0007166~cell surface receptor signaling pathway	5	0.929368	0.531538	ADGRA2, PAPPA, GLP2R, CBL, ADGRL3	473	113	14008	1.31041	1	1	1
GOTERM_MF_DIRECT	GO:0004930~G protein-coupled receptor activity	7	1.30112	0.817572	CYSLTR2, ADGRA2, FZD7, ACKR3, ACKR1, LGR6, ADGRL3	465	242	14001	0.870941	1	1	1
Annotation Cluster 20	Enrichment Score: 0.5874855920308057
Category	Term	Count	%	PValue	Genes	List Total	Pop Hits	Pop Total	Fold Enrichment	Bonferroni	Benjamini	FDR
INTERPRO	IPR003131:T1-type_BTB	4	0.743494	0.194568	KCNS1, KCTD10, KCTD18, KCTD6	536	44	15457	2.62161	1	1	1
INTERPRO	IPR011333:SKP1/BTB/POZ_sf	9	1.67286	0.241425	IVNS1ABP, KCNS1, KCTD10, ZBTB16, BTBD7, KLHL12, LZTR1, KCTD18, KCTD6	536	171	15457	1.51777	1	1	1
GOTERM_BP_DIRECT	GO:0051260~protein homooligomerization	5	0.929368	0.367865	KCNS1, ALS2, KCTD10, KCTD18, KCTD6	473	91	14008	1.62721	1	1	1
Annotation Cluster 21	Enrichment Score: 0.583085180305935
Category	Term	Count	%	PValue	Genes	List Total	Pop Hits	Pop Total	Fold Enrichment	Bonferroni	Benjamini	FDR
INTERPRO	IPR019786:Zinc_finger_PHD-type_CS	5	0.929368	0.128256	NSD3, KDM5B, PYGO2, BRPF3, PHF21A	536	56	15457	2.57479	1	1	1
INTERPRO	IPR019787:Znf_PHD-finger	5	0.929368	0.173631	NSD3, KDM5B, PYGO2, BRPF3, PHF21A	536	63	15457	2.28871	1	1	1
UP_SEQ_FEATURE	DOMAIN:PHD-type	5	0.929368	0.262196	NSD3, KDM5B, PYGO2, BRPF3, PHF21A	506	74	14372	1.91913	1	1	1
INTERPRO	IPR001965:Znf_PHD	5	0.929368	0.276699	NSD3, KDM5B, PYGO2, BRPF3, PHF21A	536	77	15457	1.87258	1	1	1
SMART	SM00249:PHD	5	0.929368	0.313534	NSD3, KDM5B, PYGO2, BRPF3, PHF21A	294	77	7975	1.76142	1	1	1
INTERPRO	IPR011011:Znf_FYVE_PHD	5	0.929368	0.626423	NSD3, KDM5B, PYGO2, BRPF3, PHF21A	536	124	15457	1.16281	1	1	1
Annotation Cluster 22	Enrichment Score: 0.5755515225593503
Category	Term	Count	%	PValue	Genes	List Total	Pop Hits	Pop Total	Fold Enrichment	Bonferroni	Benjamini	FDR
GOTERM_BP_DIRECT	GO:0000045~autophagosome assembly	5	0.929368	0.113718	WDR45B, ATG4C, AMBRA1, TRIM32, ATG13	473	55	14008	2.69229	1	1	1
GOTERM_BP_DIRECT	GO:0000423~mitophagy	3	0.557621	0.193026	ATG4C, AMBRA1, ATG13	473	24	14008	3.7019	1	1	1
UP_KW_BIOLOGICAL_PROCESS	KW-0072~Autophagy	4	0.743494	0.281021	WDR45B, ATG4C, RUBCNL, ATG13	150	51	4113	2.15059	1	1	1
KEGG_PATHWAY	cjo04140:Autophagy - animal	5	0.929368	0.808368	WDR45B, ATG4C, AMBRA1, CFLAR, ATG13	203	153	5610	0.90312	1	1	1
Annotation Cluster 23	Enrichment Score: 0.5329329254524039
Category	Term	Count	%	PValue	Genes	List Total	Pop Hits	Pop Total	Fold Enrichment	Bonferroni	Benjamini	FDR
UP_SEQ_FEATURE	DOMAIN:Cyclin-like	3	0.557621	0.244973	RB1, CCNA1, CCNK	506	27	14372	3.15591	1	1	1
INTERPRO	IPR013763:Cyclin-like_dom	3	0.557621	0.265597	RB1, CCNA1, CCNK	536	29	15457	2.98321	1	1	1
SMART	SM00385:CYCLIN	3	0.557621	0.288737	RB1, CCNA1, CCNK	294	29	7975	2.80612	1	1	1
INTERPRO	IPR036915:Cyclin-like_sf	3	0.557621	0.393029	RB1, CCNA1, CCNK	536	39	15457	2.21828	1	1	1
Annotation Cluster 24	Enrichment Score: 0.4939595054005472
Category	Term	Count	%	PValue	Genes	List Total	Pop Hits	Pop Total	Fold Enrichment	Bonferroni	Benjamini	FDR
INTERPRO	IPR000387:Tyr_Pase_dom	6	1.11524	0.189107	DUSP23, DNAJC6, PTPN12, PTPN7, DUSP26, SSH1	536	88	15457	1.96621	1	1	1
UP_SEQ_FEATURE	DOMAIN:Tyrosine specific protein phosphatases	6	1.11524	0.197088	DUSP23, DNAJC6, PTPN12, PTPN7, DUSP26, SSH1	506	88	14372	1.93658	1	1	1
INTERPRO	IPR016130:Tyr_Pase_AS	5	0.929368	0.231017	DUSP23, PTPN12, PTPN7, DUSP26, SSH1	536	71	15457	2.03082	1	1	1
GOTERM_MF_DIRECT	GO:0008138~protein tyrosine/serine/threonine phosphatase activity	3	0.557621	0.249617	DUSP23, DUSP26, SSH1	465	29	14001	3.11479	1	1	1
UP_SEQ_FEATURE	DOMAIN:Tyrosine-protein phosphatase	5	0.929368	0.285747	DUSP23, PTPN12, PTPN7, DUSP26, SSH1	506	77	14372	1.84436	1	1	1
INTERPRO	IPR029021:Prot-tyrosine_phosphatase-like	6	1.11524	0.298592	DUSP23, DNAJC6, PTPN12, PTPN7, DUSP26, SSH1	536	105	15457	1.64787	1	1	1
INTERPRO	IPR003595:Tyr_Pase_cat	4	0.743494	0.325349	DUSP23, PTPN12, PTPN7, DUSP26	536	58	15457	1.98881	1	1	1
SMART	SM00404:PTPc_motif	4	0.743494	0.359438	DUSP23, PTPN12, PTPN7, DUSP26	294	58	7975	1.87075	1	1	1
SMART	SM00195:DSPc	3	0.557621	0.383521	DUSP23, DUSP26, SSH1	294	36	7975	2.26049	1	1	1
INTERPRO	IPR020422:TYR_PHOSPHATASE_DUAL_dom	3	0.557621	0.405299	DUSP23, DUSP26, SSH1	536	40	15457	2.16283	1	1	1
UP_KW_MOLECULAR_FUNCTION	KW-0904~Protein phosphatase	4	0.743494	0.503437	DUSP23, PTPN12, PTPN7, SSH1	208	74	5734	1.49012	1	1	1
GOTERM_BP_DIRECT	GO:0006470~protein dephosphorylation	4	0.743494	0.704136	DUSP23, PTPN7, DUSP26, SSH1	473	107	14008	1.10711	1	1	1
Annotation Cluster 25	Enrichment Score: 0.48575002199608425
Category	Term	Count	%	PValue	Genes	List Total	Pop Hits	Pop Total	Fold Enrichment	Bonferroni	Benjamini	FDR
INTERPRO	IPR001214:SET_dom	4	0.743494	0.203509	NSD3, SETD3, SETDB1, SMYD5	536	45	15457	2.56335	1	1	1
UP_SEQ_FEATURE	DOMAIN:SET	4	0.743494	0.209631	NSD3, SETD3, SETDB1, SMYD5	506	45	14372	2.52473	1	1	1
INTERPRO	IPR046341:SET_dom_sf	4	0.743494	0.268243	NSD3, SETD3, SETDB1, SMYD5	536	52	15457	2.21828	1	1	1
SMART	SM00317:SET	3	0.557621	0.302488	NSD3, SETDB1, SMYD5	294	30	7975	2.71259	1	1	1
UP_KW_MOLECULAR_FUNCTION	KW-0489~Methyltransferase	5	0.929368	0.40976	NSD3, SETDB1, SMYD5, ATPSCKMT, TARBP1	208	90	5734	1.53152	1	1	1
GOTERM_BP_DIRECT	GO:0032259~methylation	5	0.929368	0.488599	NSD3, SETD3, SETDB1, SMYD5, ATPSCKMT	473	107	14008	1.38389	1	1	1
UP_KW_LIGAND	KW-0949~S-adenosyl-L-methionine	4	0.743494	0.574108	NSD3, SETDB1, SMYD5, ATPSCKMT	140	84	3944	1.3415	1	1	1
Annotation Cluster 26	Enrichment Score: 0.4855022937119717
Category	Term	Count	%	PValue	Genes	List Total	Pop Hits	Pop Total	Fold Enrichment	Bonferroni	Benjamini	FDR
GOTERM_BP_DIRECT	GO:0007264~small GTPase-mediated signal transduction	6	1.11524	0.2045	CCDC88A, RABIF, DAB1, DOCK3, DOCK7, ARHGAP1	473	93	14008	1.91066	1	1	1
UP_KW_MOLECULAR_FUNCTION	KW-0344~Guanine-nucleotide releasing factor	5	0.929368	0.360135	RABIF, DOCK3, ALS2, DENND5B, DOCK7	208	84	5734	1.64091	1	1	1
GOTERM_MF_DIRECT	GO:0005085~guanyl-nucleotide exchange factor activity	8	1.48699	0.474607	CCDC88A, RABIF, EIF2B2, VPS9D1, DOCK3, ALS2, DENND5B, DOCK7	465	196	14001	1.22897	1	1	1
Annotation Cluster 27	Enrichment Score: 0.4843696776949188
Category	Term	Count	%	PValue	Genes	List Total	Pop Hits	Pop Total	Fold Enrichment	Bonferroni	Benjamini	FDR
GOTERM_BP_DIRECT	GO:0006413~translational initiation	3	0.557621	0.243022	EIF2B2, MTIF2, EIF2S2	473	28	14008	3.17306	1	1	1
UP_KW_MOLECULAR_FUNCTION	KW-0396~Initiation factor	3	0.557621	0.268228	EIF2B2, MTIF2, EIF2S2	208	28	5734	2.95364	1	1	1
UP_KW_BIOLOGICAL_PROCESS	KW-0648~Protein biosynthesis	4	0.743494	0.381289	AIMP2, EIF2B2, MTIF2, EIF2S2	150	61	4113	1.79803	1	1	1
GOTERM_MF_DIRECT	GO:0003743~translation initiation factor activity	3	0.557621	0.464641	EIF2B2, MTIF2, EIF2S2	465	47	14001	1.92189	1	1	1
Annotation Cluster 28	Enrichment Score: 0.4700204157762534
Category	Term	Count	%	PValue	Genes	List Total	Pop Hits	Pop Total	Fold Enrichment	Bonferroni	Benjamini	FDR
KEGG_PATHWAY	cjo04370:VEGF signaling pathway	5	0.929368	0.161951	MAPKAPK3, SRC, PLCG1, MAPK14, MAPK13	203	59	5610	2.34199	1	1	1
KEGG_PATHWAY	cjo04912:GnRH signaling pathway	6	1.11524	0.184502	SRC, CALML4, CACNA1S, MAPK14, EGFR, MAPK13	203	84	5610	1.97396	1	1	1
KEGG_PATHWAY	cjo04625:C-type lectin receptor signaling pathway	4	0.743494	0.619962	SRC, CALML4, MAPK14, MAPK13	203	88	5610	1.25616	1	1	1
KEGG_PATHWAY	cjo04114:Oocyte meiosis	4	0.743494	0.711488	RPS6KA6, CALML4, MAPK14, MAPK13	203	101	5610	1.09447	1	1	1
Annotation Cluster 29	Enrichment Score: 0.45890717269643005
Category	Term	Count	%	PValue	Genes	List Total	Pop Hits	Pop Total	Fold Enrichment	Bonferroni	Benjamini	FDR
GOTERM_BP_DIRECT	GO:0008380~RNA splicing	4	0.743494	0.310673	IVNS1ABP, PNN, SUGP2, SUGP1	473	58	14008	2.04243	1	1	1
UP_KW_BIOLOGICAL_PROCESS	KW-0508~mRNA splicing	5	0.929368	0.320868	SF3A3, PNN, RNPS1, SUGP2, SUGP1	150	79	4113	1.73544	1	1	1
UP_KW_BIOLOGICAL_PROCESS	KW-0507~mRNA processing	6	1.11524	0.324301	SF3A3, PNN, PAPOLG, RNPS1, SUGP2, SUGP1	150	104	4113	1.58192	1	1	1
GOTERM_BP_DIRECT	GO:0006397~mRNA processing	5	0.929368	0.45164	PNN, PAPOLG, LSM1, SUGP2, SUGP1	473	102	14008	1.45173	1	1	1
Annotation Cluster 30	Enrichment Score: 0.4340533608097419
Category	Term	Count	%	PValue	Genes	List Total	Pop Hits	Pop Total	Fold Enrichment	Bonferroni	Benjamini	FDR
GOTERM_BP_DIRECT	GO:0051403~stress-activated MAPK cascade	3	0.557621	0.0891056	MAPK14, TLR4, MAPK13	473	15	14008	5.92304	1	1	1
KEGG_PATHWAY	cjo04620:Toll-like receptor signaling pathway	5	0.929368	0.34178	FOS, MAPK14, TLR4, MAPK13, JAK1	203	82	5610	1.68509	1	1	1
KEGG_PATHWAY	cjo04621:NOD-like receptor signaling pathway	5	0.929368	0.659104	NLRX1, MAPK14, TLR4, MAPK13, JAK1	203	124	5610	1.11433	1	1	1
KEGG_PATHWAY	cjo05132:Salmonella infection	6	1.11524	0.914495	GCC2, FOS, MAPK14, TLR4, ARL8A, MAPK13	203	225	5610	0.736946	1	1	1
Annotation Cluster 31	Enrichment Score: 0.4163218158737277
Category	Term	Count	%	PValue	Genes	List Total	Pop Hits	Pop Total	Fold Enrichment	Bonferroni	Benjamini	FDR
INTERPRO	IPR035892:C2_domain_sf	9	1.67286	0.204292	RAB11FIP1, DOCK3, CAPN6, DNAJC6, CPNE7, DOCK7, PLCG1, SYT9, RAB11FIP5	536	163	15457	1.59226	1	1	1
SMART	SM00239:C2	6	1.11524	0.423433	RAB11FIP1, CAPN6, CPNE7, PLCG1, SYT9, RAB11FIP5	294	116	7975	1.40306	1	1	1
INTERPRO	IPR000008:C2_dom	6	1.11524	0.496475	RAB11FIP1, CAPN6, CPNE7, PLCG1, SYT9, RAB11FIP5	536	134	15457	1.29124	1	1	1
UP_SEQ_FEATURE	DOMAIN:C2	6	1.11524	0.503245	RAB11FIP1, CAPN6, CPNE7, PLCG1, SYT9, RAB11FIP5	506	133	14372	1.28135	1	1	1
Annotation Cluster 32	Enrichment Score: 0.3947998282262814
Category	Term	Count	%	PValue	Genes	List Total	Pop Hits	Pop Total	Fold Enrichment	Bonferroni	Benjamini	FDR
INTERPRO	IPR044492:P_typ_ATPase_HD_dom	3	0.557621	0.278566	ATP8B2, ATP1A1, ATP7A	536	30	15457	2.88377	1	1	1
INTERPRO	IPR023299:ATPase_P-typ_cyto_dom_N	3	0.557621	0.304442	ATP8B2, ATP1A1, ATP7A	536	32	15457	2.70353	1	1	1
INTERPRO	IPR018303:ATPase_P-typ_P_site	3	0.557621	0.304442	ATP8B2, ATP1A1, ATP7A	536	32	15457	2.70353	1	1	1
INTERPRO	IPR008250:ATPase_P-typ_transduc_dom_A_sf	3	0.557621	0.304442	ATP8B2, ATP1A1, ATP7A	536	32	15457	2.70353	1	1	1
INTERPRO	IPR001757:P_typ_ATPase	3	0.557621	0.330142	ATP8B2, ATP1A1, ATP7A	536	34	15457	2.5445	1	1	1
INTERPRO	IPR023298:ATPase_P-typ_TM_dom_sf	3	0.557621	0.35557	ATP8B2, ATP1A1, ATP7A	536	36	15457	2.40314	1	1	1
UP_KW_MOLECULAR_FUNCTION	KW-1278~Translocase	3	0.557621	0.634733	ATP8B2, ATP1A1, ATP7A	208	59	5734	1.40173	1	1	1
INTERPRO	IPR023214:HAD_sf	3	0.557621	0.687308	ATP8B2, ATP1A1, ATP7A	536	68	15457	1.27225	1	1	1
INTERPRO	IPR036412:HAD-like_sf	3	0.557621	0.695012	ATP8B2, ATP1A1, ATP7A	536	69	15457	1.25381	1	1	1
Annotation Cluster 33	Enrichment Score: 0.3912178763873515
Category	Term	Count	%	PValue	Genes	List Total	Pop Hits	Pop Total	Fold Enrichment	Bonferroni	Benjamini	FDR
INTERPRO	IPR032675:LRR_dom_sf	13	2.41636	0.204045	LRRC58, NLRX1, AMIGO3, TMOD4, LRRC17, FBXL13, FBXO33, FBXO41, AMN1, LRCH1, ADGRA2, LGR6, TLR4	536	262	15457	1.43088	1	1	1
INTERPRO	IPR001611:Leu-rich_rpt	10	1.85874	0.377287	LRRC58, AMN1, NLRX1, LRCH1, AMIGO3, ADGRA2, LRRC17, LGR6, FBXL13, TLR4	536	225	15457	1.28167	1	1	1
INTERPRO	IPR003591:Leu-rich_rpt_typical-subtyp	7	1.30112	0.497676	LRRC58, LRCH1, AMIGO3, ADGRA2, LRRC17, LGR6, TLR4	536	163	15457	1.23843	1	1	1
UP_KW_DOMAIN	KW-0433~Leucine-rich repeat	9	1.67286	0.518377	LRRC58, NLRX1, LRCH1, AMIGO3, ADGRA2, LRRC17, LGR6, FBXL13, TLR4	280	219	7864	1.15421	0.999999	1	1
SMART	SM00369:LRR_TYP	7	1.30112	0.557083	LRRC58, LRCH1, AMIGO3, ADGRA2, LRRC17, LGR6, TLR4	294	163	7975	1.16491	1	1	1
Annotation Cluster 34	Enrichment Score: 0.385642720731101
Category	Term	Count	%	PValue	Genes	List Total	Pop Hits	Pop Total	Fold Enrichment	Bonferroni	Benjamini	FDR
UP_KW_MOLECULAR_FUNCTION	KW-0297~G-protein coupled receptor	11	2.04461	0.0281368	GABBR2, CYSLTR2, ADGRA2, LPAR6, FZD7, GLP2R, ACKR1, GPR37L1, LGR6, GPR156, ADGRL3	208	139	5734	2.18159	0.829581	1	1
GOTERM_MF_DIRECT	GO:0008528~G protein-coupled peptide receptor activity	3	0.557621	0.212565	MLNR, GPR37L1, LGR6	465	26	14001	3.47419	1	1	1
UP_KW_MOLECULAR_FUNCTION	KW-0675~Receptor	29	5.39033	0.374193	RAMP3, CHRM4, MLNR, HTR2A, EGFR, CYSLTR2, ADGRA2, LEPR, GPR156, IL6R, IL12RB2, CHRNB2, GABBR2, FZD7, ATP6AP2, GLP2R, ARNT, UNC5D, GPR37L1, GFRA4, EDAR, LPAR6, ITGA11, ACKR3, ACKR1, LGR6, TLR4, ADGRL3, FGFR1	208	723	5734	1.10574	1	1	1
UP_KW_MOLECULAR_FUNCTION	KW-0807~Transducer	16	2.97398	0.514432	GABBR2, CHRM4, FZD7, MLNR, GLP2R, HTR2A, GPR37L1, CYSLTR2, ADGRA2, LPAR6, ACKR3, PLCG1, ACKR1, GPR156, LGR6, ADGRL3	208	409	5734	1.07843	1	1	1
KEGG_PATHWAY	cjo04080:Neuroactive ligand-receptor interaction	10	1.85874	0.883058	CHRNB2, GABBR2, CYSLTR2, LPAR6, CHRM4, MLNR, GLP2R, LEPR, HTR2A, GPR156	203	345	5610	0.801028	1	1	1
INTERPRO	IPR000276:GPCR_Rhodpsn	8	1.48699	0.925909	CYSLTR2, LPAR6, CHRM4, MLNR, ACKR3, HTR2A, GPR37L1, LGR6	536	317	15457	0.727765	1	1	1
INTERPRO	IPR017452:GPCR_Rhodpsn_7TM	8	1.48699	0.931312	CYSLTR2, LPAR6, CHRM4, MLNR, ACKR3, HTR2A, GPR37L1, LGR6	536	321	15457	0.718696	1	1	1
UP_SEQ_FEATURE	DOMAIN:G-protein coupled receptors family 1 profile	8	1.48699	0.937595	CYSLTR2, LPAR6, CHRM4, MLNR, ACKR3, HTR2A, GPR37L1, LGR6	506	321	14372	0.707867	1	1	1
Annotation Cluster 35	Enrichment Score: 0.3730473447475976
Category	Term	Count	%	PValue	Genes	List Total	Pop Hits	Pop Total	Fold Enrichment	Bonferroni	Benjamini	FDR
INTERPRO	IPR046347:bZIP_sf	3	0.557621	0.417448	CREB3L1, FOS, JDP2	536	41	15457	2.11007	1	1	1
SMART	SM00338:BRLZ	3	0.557621	0.422557	CREB3L1, FOS, JDP2	294	39	7975	2.0866	1	1	1
UP_SEQ_FEATURE	DOMAIN:BZIP	3	0.557621	0.425001	CREB3L1, FOS, JDP2	506	41	14372	2.07828	1	1	1
INTERPRO	IPR004827:bZIP	3	0.557621	0.429471	CREB3L1, FOS, JDP2	536	42	15457	2.05983	1	1	1
Annotation Cluster 36	Enrichment Score: 0.37282509440116174
Category	Term	Count	%	PValue	Genes	List Total	Pop Hits	Pop Total	Fold Enrichment	Bonferroni	Benjamini	FDR
UP_KW_MOLECULAR_FUNCTION	KW-0223~Dioxygenase	5	0.929368	0.117012	KDM5B, HGD, RSBN1L, OGFOD3, P4HTM	208	52	5734	2.6507	0.999554	1	1
UP_KW_MOLECULAR_FUNCTION	KW-0560~Oxidoreductase	10	1.85874	0.685202	KDM5B, DAO, HGD, ACOX2, RSBN1L, DHRS7C, OGFOD3, AOX1, PDHB, P4HTM	208	279	5734	0.988076	1	1	1
UP_KW_LIGAND	KW-0408~Iron	6	1.11524	0.949459	KDM5B, HGD, RSBN1L, OGFOD3, AOX1, P4HTM	140	252	3944	0.670748	1	1	1
Annotation Cluster 37	Enrichment Score: 0.3726353676336002
Category	Term	Count	%	PValue	Genes	List Total	Pop Hits	Pop Total	Fold Enrichment	Bonferroni	Benjamini	FDR
INTERPRO	IPR000884:TSP1_rpt	5	0.929368	0.18052	ADAMTSL3, CILP2, RSPO1, HMCN1, UNC5D	536	64	15457	2.25294	1	1	1
INTERPRO	IPR036383:TSP1_rpt_sf	5	0.929368	0.18052	ADAMTSL3, CILP2, RSPO1, HMCN1, UNC5D	536	64	15457	2.25294	1	1	1
INTERPRO	IPR003599:Ig_sub	15	2.7881	0.273637	CADM3, AMIGO3, WFIKKN1, CADM1, IGSF3, NCAN, UNC5D, HAPLN4, DUSP23, ADGRA2, ADAMTSL3, CILP2, PTGFRN, HMCN1, FGFR1	536	335	15457	1.29124	1	1	1
SMART	SM00409:IG	15	2.7881	0.352641	CADM3, AMIGO3, WFIKKN1, CADM1, IGSF3, NCAN, UNC5D, HAPLN4, DUSP23, ADGRA2, ADAMTSL3, CILP2, PTGFRN, HMCN1, FGFR1	294	335	7975	1.21459	1	1	1
SMART	SM00209:TSP1	4	0.743494	0.379641	ADAMTSL3, CILP2, HMCN1, UNC5D	294	60	7975	1.80839	1	1	1
INTERPRO	IPR003598:Ig_sub2	9	1.67286	0.415811	CADM3, IGSF3, WFIKKN1, CADM1, ADAMTSL3, CILP2, HMCN1, UNC5D, FGFR1	536	205	15457	1.26604	1	1	1
SMART	SM00408:IGc2	9	1.67286	0.482689	CADM3, IGSF3, WFIKKN1, CADM1, ADAMTSL3, CILP2, HMCN1, UNC5D, FGFR1	294	205	7975	1.19089	1	1	1
INTERPRO	IPR013783:Ig-like_fold	24	4.46097	0.562004	RBPJL, CADM3, AREL1, AMIGO3, WFIKKN1, CADM1, IGSF3, NCAN, PHYHIPL, FNDC3A, UNC5D, HAPLN4, INPP5B, DUSP23, ADGRA2, ADAMTSL3, REL, LEPR, CILP2, PTGFRN, HMCN1, IL6R, IL12RB2, FGFR1	536	675	15457	1.02534	1	1	1
INTERPRO	IPR007110:Ig-like_dom	15	2.7881	0.581617	CADM3, AMIGO3, WFIKKN1, CADM1, IGSF3, NCAN, UNC5D, HAPLN4, DUSP23, ADGRA2, ADAMTSL3, CILP2, PTGFRN, HMCN1, FGFR1	536	416	15457	1.03982	1	1	1
UP_SEQ_FEATURE	DOMAIN:Ig-like	15	2.7881	0.600954	CADM3, AMIGO3, WFIKKN1, CADM1, IGSF3, NCAN, UNC5D, HAPLN4, DUSP23, ADGRA2, ADAMTSL3, CILP2, PTGFRN, HMCN1, FGFR1	506	415	14372	1.02662	1	1	1
INTERPRO	IPR013098:Ig_I-set	6	1.11524	0.626033	WFIKKN1, ADGRA2, ADAMTSL3, HMCN1, UNC5D, FGFR1	536	155	15457	1.1163	1	1	1
UP_KW_DOMAIN	KW-0393~Immunoglobulin domain	9	1.67286	0.69395	CADM3, IGSF3, AMIGO3, CADM1, ADGRA2, NCAN, HMCN1, PTGFRN, FGFR1	280	256	7864	0.987388	1	1	1
INTERPRO	IPR036179:Ig-like_dom_sf	15	2.7881	0.700005	CADM3, AMIGO3, WFIKKN1, CADM1, IGSF3, NCAN, UNC5D, HAPLN4, DUSP23, ADGRA2, ADAMTSL3, CILP2, PTGFRN, HMCN1, FGFR1	536	451	15457	0.959125	1	1	1
Annotation Cluster 38	Enrichment Score: 0.368264221384093
Category	Term	Count	%	PValue	Genes	List Total	Pop Hits	Pop Total	Fold Enrichment	Bonferroni	Benjamini	FDR
INTERPRO	IPR026823:cEGF	4	0.743494	0.0486729	EFEMP1, LTBP2, HMCN1, MATN4	536	24	15457	4.80628	1	1	1
INTERPRO	IPR049883:NOTCH1_EGF-like	4	0.743494	0.249443	EFEMP1, LTBP2, HMCN1, MATN4	536	50	15457	2.30701	1	1	1
INTERPRO	IPR009030:Growth_fac_rcpt_cys_sf	6	1.11524	0.353395	EFEMP1, LTBP2, RSPO1, HMCN1, MATN4, EGFR	536	113	15457	1.5312	1	1	1
INTERPRO	IPR001881:EGF-like_Ca-bd_dom	5	0.929368	0.502274	EFEMP1, NCAN, LTBP2, HMCN1, MATN4	536	106	15457	1.36027	1	1	1
INTERPRO	IPR018097:EGF_Ca-bd_CS	4	0.743494	0.526843	EFEMP1, NCAN, LTBP2, HMCN1	536	80	15457	1.44188	1	1	1
SMART	SM00179:EGF_CA	5	0.929368	0.550167	EFEMP1, NCAN, LTBP2, HMCN1, MATN4	294	106	7975	1.27952	1	1	1
INTERPRO	IPR000742:EGF-like_dom	8	1.48699	0.578647	EFEMP1, NCAN, ADAM33, ADAM9, LTBP2, HMCN1, NAGPA, MATN4	536	207	15457	1.1145	1	1	1
INTERPRO	IPR000152:EGF-type_Asp/Asn_hydroxyl_site	4	0.743494	0.583933	EFEMP1, NCAN, LTBP2, HMCN1	536	87	15457	1.32587	1	1	1
UP_SEQ_FEATURE	DOMAIN:EGF-like	7	1.30112	0.598922	EFEMP1, NCAN, ADAM33, ADAM9, LTBP2, HMCN1, NAGPA	506	178	14372	1.11698	1	1	1
UP_KW_CELLULAR_COMPONENT	KW-0272~Extracellular matrix	4	0.743494	0.835684	EFEMP1, CILP2, LTBP2, HMCN1	279	133	8181	0.881882	1	1	1
SMART	SM00181:EGF	5	0.929368	0.841914	EFEMP1, NCAN, LTBP2, HMCN1, MATN4	294	159	7975	0.853014	1	1	1
Annotation Cluster 39	Enrichment Score: 0.3672625475694332
Category	Term	Count	%	PValue	Genes	List Total	Pop Hits	Pop Total	Fold Enrichment	Bonferroni	Benjamini	FDR
GOTERM_BP_DIRECT	GO:0051897~positive regulation of phosphatidylinositol 3-kinase/protein kinase B signal transduction	7	1.30112	0.152531	BAG4, RAMP3, SRC, AMBRA1, CBL, EGFR, FGFR1	473	107	14008	1.93744	1	1	1
INTERPRO	IPR008266:Tyr_kinase_AS	5	0.929368	0.36321	SRC, LMTK2, EGFR, FGFR1, JAK1	536	88	15457	1.6385	1	1	1
INTERPRO	IPR001245:Ser-Thr/Tyr_kinase_cat_dom	6	1.11524	0.408602	PXK, SRC, LMTK2, EGFR, FGFR1, JAK1	536	121	15457	1.42997	1	1	1
INTERPRO	IPR020635:Tyr_kinase_cat_dom	4	0.743494	0.483529	SRC, EGFR, FGFR1, JAK1	536	75	15457	1.53801	1	1	1
SMART	SM00219:TyrKc	4	0.743494	0.52412	SRC, EGFR, FGFR1, JAK1	294	75	7975	1.44671	1	1	1
KEGG_PATHWAY	cjo04520:Adherens junction	4	0.743494	0.619962	SMAD3, SRC, EGFR, FGFR1	203	88	5610	1.25616	1	1	1
KEGG_PATHWAY	cjo04810:Regulation of actin cytoskeleton	7	1.30112	0.755315	SRC, CHRM4, ITGA11, PIP5K1A, EGFR, SSH1, FGFR1	203	205	5610	0.94365	1	1	1
Annotation Cluster 40	Enrichment Score: 0.35867104732158517
Category	Term	Count	%	PValue	Genes	List Total	Pop Hits	Pop Total	Fold Enrichment	Bonferroni	Benjamini	FDR
INTERPRO	IPR011333:SKP1/BTB/POZ_sf	9	1.67286	0.241425	IVNS1ABP, KCNS1, KCTD10, ZBTB16, BTBD7, KLHL12, LZTR1, KCTD18, KCTD6	536	171	15457	1.51777	1	1	1
GOTERM_CC_DIRECT	GO:0031463~Cul3-RING ubiquitin ligase complex	3	0.557621	0.284456	KCTD10, KLHL12, LZTR1	497	32	15057	2.84023	1	1	1
INTERPRO	IPR000210:BTB/POZ_dom	8	1.48699	0.323791	IVNS1ABP, KCNS1, KCTD10, ZBTB16, BTBD7, KLHL12, LZTR1, KCTD6	536	161	15457	1.43293	1	1	1
UP_SEQ_FEATURE	DOMAIN:BTB	8	1.48699	0.337469	IVNS1ABP, KCNS1, KCTD10, ZBTB16, BTBD7, KLHL12, LZTR1, KCTD6	506	161	14372	1.41134	1	1	1
SMART	SM00225:BTB	8	1.48699	0.373512	IVNS1ABP, KCNS1, KCTD10, ZBTB16, BTBD7, KLHL12, LZTR1, KCTD6	294	160	7975	1.35629	1	1	1
INTERPRO	IPR011705:BACK	3	0.557621	0.572256	IVNS1ABP, BTBD7, KLHL12	536	55	15457	1.57296	1	1	1
INTERPRO	IPR006652:Kelch_1	3	0.557621	0.601308	IVNS1ABP, KLHL12, LZTR1	536	58	15457	1.4916	1	1	1
SMART	SM00875:BACK	3	0.557621	0.605611	IVNS1ABP, BTBD7, KLHL12	294	55	7975	1.47959	1	1	1
UP_KW_DOMAIN	KW-0880~Kelch repeat	3	0.557621	0.66041	IVNS1ABP, KLHL12, LZTR1	280	63	7864	1.33741	1	1	1
INTERPRO	IPR015915:Kelch-typ_b-propeller	3	0.557621	0.67142	IVNS1ABP, KLHL12, LZTR1	536	66	15457	1.3108	1	1	1
Annotation Cluster 41	Enrichment Score: 0.34914137046828025
Category	Term	Count	%	PValue	Genes	List Total	Pop Hits	Pop Total	Fold Enrichment	Bonferroni	Benjamini	FDR
INTERPRO	IPR001766:Fork_head_dom	3	0.557621	0.368157	FOXD3, FOXK2, FOXN4	536	37	15457	2.33819	1	1	1
INTERPRO	IPR030456:TF_fork_head_CS_2	3	0.557621	0.368157	FOXD3, FOXK2, FOXN4	536	37	15457	2.33819	1	1	1
UP_SEQ_FEATURE	DOMAIN:Fork-head	3	0.557621	0.375222	FOXD3, FOXK2, FOXN4	506	37	14372	2.30296	1	1	1
UP_SEQ_FEATURE	DNA_BIND:Fork-head	3	0.557621	0.375222	FOXD3, FOXK2, FOXN4	506	37	14372	2.30296	1	1	1
SMART	SM00339:FH	3	0.557621	0.396666	FOXD3, FOXK2, FOXN4	294	37	7975	2.19939	1	1	1
INTERPRO	IPR036390:WH_DNA-bd_sf	7	1.30112	0.594993	CDT1, FOXD3, ELF3, RFX5, FOXK2, FOXN4, ADAR	536	180	15457	1.12147	1	1	1
INTERPRO	IPR036388:WH-like_DNA-bd_sf	6	1.11524	0.798789	FOXD3, ELF3, RFX5, FOXK2, FOXN4, ADAR	536	192	15457	0.901178	1	1	1
Annotation Cluster 42	Enrichment Score: 0.3210458230683115
Category	Term	Count	%	PValue	Genes	List Total	Pop Hits	Pop Total	Fold Enrichment	Bonferroni	Benjamini	FDR
INTERPRO	IPR011701:MFS	4	0.743494	0.296714	SVOP, FLVCR2, SLC16A2, SLC22A31	536	55	15457	2.09729	1	1	1
INTERPRO	IPR005828:MFS_sugar_transport-like	3	0.557621	0.330142	SVOP, SLC22A15, SLC22A31	536	34	15457	2.5445	1	1	1
INTERPRO	IPR020846:MFS_dom	4	0.743494	0.543598	SVOP, SLC22A15, FLVCR2, SLC22A31	536	82	15457	1.40672	1	1	1
UP_SEQ_FEATURE	DOMAIN:Major facilitator superfamily (MFS) profile	4	0.743494	0.553942	SVOP, SLC22A15, FLVCR2, SLC22A31	506	82	14372	1.38552	1	1	1
INTERPRO	IPR036259:MFS_trans_sf	5	0.929368	0.620061	SVOP, SLC22A15, FLVCR2, SLC16A2, SLC22A31	536	123	15457	1.17226	1	1	1
GOTERM_MF_DIRECT	GO:0022857~transmembrane transporter activity	3	0.557621	0.647903	SVOP, SLC22A15, SLC22A31	465	66	14001	1.36862	1	1	1
Annotation Cluster 43	Enrichment Score: 0.30728368969015146
Category	Term	Count	%	PValue	Genes	List Total	Pop Hits	Pop Total	Fold Enrichment	Bonferroni	Benjamini	FDR
INTERPRO	IPR000571:Znf_CCCH	3	0.557621	0.487497	ZC3H7A, ZC3H12A, ZC3H18	536	47	15457	1.8407	1	1	1
UP_SEQ_FEATURE	DOMAIN:C3H1-type	3	0.557621	0.495551	ZC3H7A, ZC3H12A, ZC3H18	506	47	14372	1.81297	1	1	1
UP_SEQ_FEATURE	ZN_FING:C3H1-type	3	0.557621	0.495551	ZC3H7A, ZC3H12A, ZC3H18	506	47	14372	1.81297	1	1	1
Annotation Cluster 44	Enrichment Score: 0.26703771518775743
Category	Term	Count	%	PValue	Genes	List Total	Pop Hits	Pop Total	Fold Enrichment	Bonferroni	Benjamini	FDR
INTERPRO	IPR027359:Volt_channel_dom_sf	4	0.743494	0.25882	KCNS1, KCNQ1, CACNA1S, TPCN1	536	51	15457	2.26178	1	1	1
INTERPRO	IPR005821:Ion_trans_dom	5	0.929368	0.42613	TRPC5, KCNS1, KCNQ1, CACNA1S, TPCN1	536	96	15457	1.50196	1	1	1
UP_KW_BIOLOGICAL_PROCESS	KW-0406~Ion transport	8	1.48699	0.842342	SLC5A7, TRPC5, KCNS1, KCNQ1, ATP6V1B2, CACNA1S, KCNN3, ATP7A	150	260	4113	0.843692	1	1	1
UP_KW_MOLECULAR_FUNCTION	KW-0407~Ion channel	7	1.30112	0.92007	CHRNB2, TRPC5, KCNS1, KCNQ1, CACNA1S, KCNN3, KCNK1	208	263	5734	0.733731	1	1	1
Annotation Cluster 45	Enrichment Score: 0.23595875829196425
Category	Term	Count	%	PValue	Genes	List Total	Pop Hits	Pop Total	Fold Enrichment	Bonferroni	Benjamini	FDR
GOTERM_BP_DIRECT	GO:0007156~homophilic cell adhesion via plasma membrane adhesion molecules	6	1.11524	0.292942	CADM3, PCDH9, CADM1, CDHR4, CDH15, HMCN1	473	107	14008	1.66067	1	1	1
INTERPRO	IPR002126:Cadherin-like_dom	3	0.557621	0.67142	PCDH9, CDHR4, CDH15	536	66	15457	1.3108	1	1	1
UP_SEQ_FEATURE	DOMAIN:Cadherin	3	0.557621	0.679582	PCDH9, CDHR4, CDH15	506	66	14372	1.29105	1	1	1
INTERPRO	IPR015919:Cadherin-like_sf	3	0.557621	0.702559	PCDH9, CDHR4, CDH15	536	70	15457	1.2359	1	1	1
SMART	SM00112:CA	3	0.557621	0.70389	PCDH9, CDHR4, CDH15	294	66	7975	1.23299	1	1	1
Annotation Cluster 46	Enrichment Score: 0.20572191411364224
Category	Term	Count	%	PValue	Genes	List Total	Pop Hits	Pop Total	Fold Enrichment	Bonferroni	Benjamini	FDR
GOTERM_BP_DIRECT	GO:0019221~cytokine-mediated signaling pathway	5	0.929368	0.149567	EDAR, LEPR, IL6R, IL12RB2, JAK1	473	61	14008	2.42748	1	1	1
GOTERM_MF_DIRECT	GO:0004896~cytokine receptor activity	3	0.557621	0.442293	LEPR, IL6R, IL12RB2	465	45	14001	2.00731	1	1	1
KEGG_PATHWAY	cjo04060:Cytokine-cytokine receptor interaction	6	1.11524	0.848179	EDAR, LEPR, ACKR3, IL17C, IL6R, IL12RB2	203	198	5610	0.837438	1	1	1
INTERPRO	IPR003961:FN3_dom	5	0.929368	0.891918	LEPR, PHYHIPL, FNDC3A, IL6R, IL12RB2	536	187	15457	0.771061	1	1	1
UP_SEQ_FEATURE	DOMAIN:Fibronectin type-III	5	0.929368	0.893975	LEPR, PHYHIPL, FNDC3A, IL6R, IL12RB2	506	185	14372	0.767653	1	1	1
SMART	SM00060:FN3	4	0.743494	0.896268	LEPR, FNDC3A, IL6R, IL12RB2	294	141	7975	0.769528	1	1	1
INTERPRO	IPR036116:FN3_sf	5	0.929368	0.905368	LEPR, PHYHIPL, FNDC3A, IL6R, IL12RB2	536	193	15457	0.74709	1	1	1
Annotation Cluster 47	Enrichment Score: 0.1480769354097182
Category	Term	Count	%	PValue	Genes	List Total	Pop Hits	Pop Total	Fold Enrichment	Bonferroni	Benjamini	FDR
UP_KW_DOMAIN	KW-0853~WD repeat	3	0.557621	0.677188	IFT140, WDR45B, KIF21B	280	65	7864	1.29626	1	1	1
INTERPRO	IPR036322:WD40_repeat_dom_sf	9	1.67286	0.686222	DNAI4, DCAF1, IFT140, WDR45B, WDR6, AMBRA1, KIF21B, EML1, CORO1C	536	261	15457	0.994403	1	1	1
UP_SEQ_FEATURE	REPEAT:WD	7	1.30112	0.695454	DNAI4, IFT140, WDR6, AMBRA1, KIF21B, EML1, CORO1C	506	197	14372	1.00925	1	1	1
INTERPRO	IPR001680:WD40_rpt	8	1.48699	0.709062	DNAI4, IFT140, WDR45B, WDR6, AMBRA1, KIF21B, EML1, CORO1C	536	235	15457	0.981708	1	1	1
INTERPRO	IPR015943:WD40/YVTN_repeat-like_dom_sf	10	1.85874	0.746998	DNAI4, DCAF1, SEMA6C, IFT140, WDR45B, WDR6, AMBRA1, KIF21B, EML1, CORO1C	536	309	15457	0.933258	1	1	1
SMART	SM00320:WD40	8	1.48699	0.755254	DNAI4, IFT140, WDR45B, WDR6, AMBRA1, KIF21B, EML1, CORO1C	294	232	7975	0.935374	1	1	1
Annotation Cluster 48	Enrichment Score: 0.1417906774745449
Category	Term	Count	%	PValue	Genes	List Total	Pop Hits	Pop Total	Fold Enrichment	Bonferroni	Benjamini	FDR
GOTERM_CC_DIRECT	GO:0016020~membrane	97	18.0297	0.333223	GLTP, DENND5B, OGFOD3, BZW1, SERTM1, DCAF1, PAPOLG, LEPR, PTGFRN, SLC16A2, IL6R, PRIMA1, ENTPD5, LMTK2, FNDC3A, UNC5D, PGF, PLPP5, NUP210L, KCNQ1, ASTN2, RNF122, FREM2, SDC4, RPN2, SLC35D1, IGSF3, INPP5B, BAG4, RAB11FIP1, ZMAT4, DHRS7C, CACNA1S, RAB11FIP5, FDPS, ABCA3, ATPSCKMT, BFAR, SYT9, YRDC, LRCH1, SYNDIG1L, LPAR6, TMEM237, SLC26A8, PI4KB, FGFR1, SLC35F3, PIGQ, ARHGAP1, NAGPA, BICD1, SMPD2, …	497	2792	15057	1.05254	1	1	1
UP_KW_DOMAIN	KW-0812~Transmembrane	110	20.4461	0.813116	OGFOD3, SERTM1, DCAF1, CYSLTR2, GOLGA5, ADGRA2, PAPOLG, LEPR, PTGFRN, SLC16A2, IL6R, PRIMA1, SEMA6C, ALG5, LMTK2, FNDC3A, UNC5D, GPR37L1, EDAR, SLC5A7, PLPP5, NUP210L, KCNQ1, ADAM9, VOPP1, ASTN2, SLC27A3, ABCG4, RNF122, FREM2, SLC35D1, IGSF3, ABCB7, SNN, ZMAT4, DHRS7C, KCNN3, CACNA1S, FDPS, CADM3, CADM1, APOOL, ABCA3, FZD7, ATPSCKMT, BFAR, ERLIN2, SYT9, VANGL1, LRCH1, SYNDIG1L, ARMC10, TMEM237, S…	280	3261	7864	0.947387	1	1	1
UP_SEQ_FEATURE	TRANSMEM:Helical	126	23.4201	0.857442	NDUFA13, CHRM4, OGFOD3, SERTM1, DCAF1, CYSLTR2, GOLGA5, ADGRA2, PAPOLG, LEPR, PTGFRN, SLC16A2, PRIMA1, CHRNB2, SEMA6C, ALG6, ALG5, LMTK2, FNDC3A, GPR37L1, EDAR, SLC5A7, PLPP5, NUP210L, KCNQ1, ADAM9, VOPP1, ASTN2, SLC27A3, ABCG4, RNF122, FREM2, TMED10, SDC4, RPN2, SLC35D1, IGSF3, ABCB7, SNN, ZMAT4, DHRS7C, KCNN3, CACNA1S, FDPS, CADM3, CADM1, ATP8B2, ABCA3, FZD7, ATPSCKMT, BFAR, SYT9, VANGL1, LRCH1…	506	3840	14372	0.931979	1	1	1
UP_KW_CELLULAR_COMPONENT	KW-0472~Membrane	146	27.1375	0.911529	NDUFA13, DENND5B, CHRM4, OGFOD3, FAM107A, SERTM1, DCAF1, CYSLTR2, GOLGA5, ADGRA2, PAPOLG, LEPR, PTGFRN, BORCS8, SLC16A2, IL6R, ANKRD13A, PRIMA1, CHRNB2, SEMA6C, ALG6, ALG5, LMTK2, FNDC3A, UNC5D, GPR37L1, EDAR, SLC5A7, PLPP5, NUP210L, KCNQ1, ADAM9, VOPP1, DPEP1, ASTN2, SLC27A3, ABCG4, RNF122, FREM2, CDC42SE1, TMED10, SDC4, RPN2, SLC35D1, IGSF3, ABCB7, INPP5B, SNN, RAB11FIP1, ZMAT4, DHRS7C, KCNN3, …	279	4576	8181	0.935554	1	1	1
UP_KW_DOMAIN	KW-1133~Transmembrane helix	63	11.71	0.922961	SLC35F3, PIGQ, OGFOD3, ARHGAP1, NAGPA, LITAF, SERTM1, DCAF1, PAPOLG, LEPR, USP30, PTGFRN, SLC16A2, IL6R, PRIMA1, SEMA6C, ALG5, LMTK2, FNDC3A, UNC5D, MANEAL, ZDHHC15, PLPP5, SLC27A3, ASTN2, TLR4, RNF122, FREM2, POPDC2, STOML3, RAMP3, SLC35D1, IGSF3, NDUFB3, SPG7, CLN6, SNN, TMEM204, ZMAT4, DHRS7C, SLC25A20, P4HTM, CCT5, MARCHF6, FDPS, CADM3, TIMMDC1, CADM1, APOOL, ADAM33, LHFPL5, ATPSCKMT, BFAR, E…	280	2019	7864	0.876374	1	1	1
Annotation Cluster 49	Enrichment Score: 0.13540279174704647
Category	Term	Count	%	PValue	Genes	List Total	Pop Hits	Pop Total	Fold Enrichment	Bonferroni	Benjamini	FDR
INTERPRO	IPR035979:RBD_domain_sf	7	1.30112	0.704388	RBM15B, RAVER2, PARN, RALY, RNPS1, RNPC3, PABPN1L	536	202	15457	0.999326	1	1	1
SMART	SM00360:RRM	6	1.11524	0.726125	RBM15B, RAVER2, RALY, RNPS1, RNPC3, PABPN1L	294	164	7975	0.992409	1	1	1
INTERPRO	IPR012677:Nucleotide-bd_a/b_plait_sf	7	1.30112	0.734657	RBM15B, RAVER2, PARN, RALY, RNPS1, RNPC3, PABPN1L	536	209	15457	0.965856	1	1	1
INTERPRO	IPR000504:RRM_dom	6	1.11524	0.742305	RBM15B, RAVER2, RALY, RNPS1, RNPC3, PABPN1L	536	178	15457	0.972057	1	1	1
UP_SEQ_FEATURE	DOMAIN:RRM	6	1.11524	0.754215	RBM15B, RAVER2, RALY, RNPS1, RNPC3, PABPN1L	506	178	14372	0.95741	1	1	1
Annotation Cluster 50	Enrichment Score: 0.13346486651395376
Category	Term	Count	%	PValue	Genes	List Total	Pop Hits	Pop Total	Fold Enrichment	Bonferroni	Benjamini	FDR
INTERPRO	IPR013761:SAM/pointed_sf	4	0.743494	0.721212	ELF3, DDHD2, BFAR, BICC1	536	107	15457	1.07804	1	1	1
SMART	SM00454:SAM	3	0.557621	0.734226	DDHD2, BFAR, BICC1	294	70	7975	1.16254	1	1	1
INTERPRO	IPR001660:SAM	3	0.557621	0.751126	DDHD2, BFAR, BICC1	536	77	15457	1.12355	1	1	1
Annotation Cluster 51	Enrichment Score: 0.11193816725002001
Category	Term	Count	%	PValue	Genes	List Total	Pop Hits	Pop Total	Fold Enrichment	Bonferroni	Benjamini	FDR
INTERPRO	IPR009057:Homeodomain-like_sf	9	1.67286	0.686222	ZHX3, GBX2, SATB2, MIER1, PROX2, HDX, CERS2, POU3F4, VSX2	536	261	15457	0.994403	1	1	1
UP_SEQ_FEATURE	DNA_BIND:Homeobox	7	1.30112	0.726834	ZHX3, GBX2, SATB2, HDX, CERS2, POU3F4, VSX2	506	204	14372	0.974618	1	1	1
UP_SEQ_FEATURE	DOMAIN:Homeobox	7	1.30112	0.743718	ZHX3, GBX2, SATB2, HDX, CERS2, POU3F4, VSX2	506	208	14372	0.955876	1	1	1
INTERPRO	IPR001356:HD	7	1.30112	0.750938	ZHX3, GBX2, SATB2, HDX, CERS2, POU3F4, VSX2	536	213	15457	0.947717	1	1	1
SMART	SM00389:HOX	7	1.30112	0.77859	ZHX3, GBX2, SATB2, HDX, CERS2, POU3F4, VSX2	294	207	7975	0.917299	1	1	1
INTERPRO	IPR017970:Homeobox_CS	3	0.557621	0.982087	GBX2, POU3F4, VSX2	536	169	15457	0.511912	1	1	1
Annotation Cluster 52	Enrichment Score: 0.09172168379590506
Category	Term	Count	%	PValue	Genes	List Total	Pop Hits	Pop Total	Fold Enrichment	Bonferroni	Benjamini	FDR
INTERPRO	IPR005225:Small_GTP-bd	6	1.11524	0.59105	RAB40B, RAB40C, EFL1, MTIF2, ARL8A, GTPBP3	536	149	15457	1.16125	1	1	1
SMART	SM00175:RAB	5	0.929368	0.752399	RAB40B, RAB40C, RABL3, AGAP1, ARL8A	294	138	7975	0.982821	1	1	1
GOTERM_MF_DIRECT	GO:0003924~GTPase activity	8	1.48699	0.759621	RAB40B, RAB40C, EFL1, RABL3, AGAP1, MTIF2, ARL8A, GTPBP3	465	259	14001	0.930029	1	1	1
GOTERM_MF_DIRECT	GO:0005525~GTP binding	10	1.85874	0.790392	RAB40B, RAB40C, EFL1, RABL3, AGAP1, UPRT, MTIF2, GNL2, ARL8A, GTPBP3	465	337	14001	0.893462	1	1	1
UP_KW_LIGAND	KW-0342~GTP-binding	8	1.48699	0.830721	RAB40B, RAB40C, EFL1, RABL3, MTIF2, GNL2, ARL8A, GTPBP3	140	263	3944	0.856926	1	1	1
SMART	SM00174:RHO	3	0.557621	0.934966	RAB40B, RAB40C, AGAP1	294	118	7975	0.68964	1	1	1
INTERPRO	IPR001806:Small_GTPase	3	0.557621	0.940929	RAB40B, RAB40C, AGAP1	536	129	15457	0.670644	1	1	1
SMART	SM00173:RAS	3	0.557621	0.946035	RAB40B, RAB40C, AGAP1	294	124	7975	0.656271	1	1	1
Annotation Cluster 53	Enrichment Score: 0.07637884241942751
Category	Term	Count	%	PValue	Genes	List Total	Pop Hits	Pop Total	Fold Enrichment	Bonferroni	Benjamini	FDR
INTERPRO	IPR011990:TPR-like_helical_dom_sf	6	1.11524	0.802422	TTC36, MAU2, ZC3H7A, IFT140, COPE, FKBP5	536	193	15457	0.896508	1	1	1
SMART	SM00028:TPR	3	0.557621	0.853288	TTC36, ZC3H7A, FKBP5	294	91	7975	0.894259	1	1	1
INTERPRO	IPR019734:TPR_rpt	3	0.557621	0.861718	TTC36, ZC3H7A, FKBP5	536	99	15457	0.873869	1	1	1
Annotation Cluster 54	Enrichment Score: 0.052426408369166115
Category	Term	Count	%	PValue	Genes	List Total	Pop Hits	Pop Total	Fold Enrichment	Bonferroni	Benjamini	FDR
SMART	SM00326:SH3	5	0.929368	0.879673	SH3RF3, MPP4, SRC, PLCG1, GAS7	294	171	7975	0.793154	1	1	1
INTERPRO	IPR036028:SH3-like_dom_sf	5	0.929368	0.882047	SH3RF3, MPP4, SRC, PLCG1, GAS7	536	183	15457	0.787915	1	1	1
INTERPRO	IPR001452:SH3_domain	5	0.929368	0.88952	SH3RF3, MPP4, SRC, PLCG1, GAS7	536	186	15457	0.775207	1	1	1
UP_SEQ_FEATURE	DOMAIN:SH3	5	0.929368	0.893975	SH3RF3, MPP4, SRC, PLCG1, GAS7	506	185	14372	0.767653	1	1	1
Annotation Cluster 55	Enrichment Score: 0.029202363902031698
Category	Term	Count	%	PValue	Genes	List Total	Pop Hits	Pop Total	Fold Enrichment	Bonferroni	Benjamini	FDR
INTERPRO	IPR011992:EF-hand-dom_pair	6	1.11524	0.872448	PLCG1, CALML4, CBL, EFCAB7, P4HTM, FSTL1	536	216	15457	0.801047	1	1	1
INTERPRO	IPR002048:EF_hand_dom	4	0.743494	0.948653	CALML4, EFCAB7, P4HTM, FSTL1	536	178	15457	0.648038	1	1	1
UP_SEQ_FEATURE	DOMAIN:EF-hand	3	0.557621	0.98752	CALML4, EFCAB7, FSTL1	506	178	14372	0.478705	1	1	1
Annotation Cluster 56	Enrichment Score: 0.026219771241943853
Category	Term	Count	%	PValue	Genes	List Total	Pop Hits	Pop Total	Fold Enrichment	Bonferroni	Benjamini	FDR
UP_SEQ_FEATURE	DOMAIN:PH	6	1.11524	0.900813	ANLN, GRK3, ALS2, PLEKHA2, AGAP1, PLCG1	506	225	14372	0.757418	1	1	1
INTERPRO	IPR001849:PH_domain	6	1.11524	0.913282	ANLN, GRK3, ALS2, PLEKHA2, AGAP1, PLCG1	536	235	15457	0.736281	1	1	1
SMART	SM00233:PH	5	0.929368	0.970304	ANLN, GRK3, PLEKHA2, AGAP1, PLCG1	294	227	7975	0.597486	1	1	1
INTERPRO	IPR011993:PH-like_dom_sf	8	1.48699	0.983951	ANLN, GRK3, DAB1, ALS2, SHC1, PLEKHA2, AGAP1, PLCG1	536	392	15457	0.588524	1	1	1

## Sheet: KEGG_Pathways
Gene	GO_term	KEGG_pathway
ABCA3	cjo02010	ABC transporters
ABCB7	cjo02010	ABC transporters
ABCD4	cjo02010	ABC transporters
ABCD4	cjo04146	Peroxisome
ABCD4	cjo04977	Vitamin digestion and absorption
ABCD4	cjo04980	Cobalamin transport and metabolism
ABCG4	cjo02010	ABC transporters
ACACB	cjo00061	Fatty acid biosynthesis
ACACB	cjo00620	Pyruvate metabolism
ACACB	cjo00640	Propanoate metabolism
ACACB	cjo01100	Metabolic pathways
ACACB	cjo04910	Insulin signaling pathway
ACACB	cjo04920	Adipocytokine signaling pathway
ACKR3	cjo04060	Cytokine-cytokine receptor interaction
ACOX2	cjo00120	Primary bile acid biosynthesis
ACOX2	cjo01100	Metabolic pathways
ACOX2	cjo03320	PPAR signaling pathway
ACOX2	cjo04146	Peroxisome
ACSF3	cjo00061	Fatty acid biosynthesis
ACSF3	cjo00280	Valine
ACSF3	cjo01100	Metabolic pathways
ACSF3	cjo01212	Fatty acid metabolism
ADAM9	cjo04148	Efferocytosis
ADAR	cjo04622	RIG-I-like receptor signaling pathway
ADAR	cjo04623	Cytosolic DNA-sensing pathway
ADAR	cjo05164	Influenza A
AGAP1	cjo04144	Endocytosis
ALDH6A1	cjo00280	Valine
ALDH6A1	cjo00410	beta-Alanine metabolism
ALDH6A1	cjo00562	Inositol phosphate metabolism
ALDH6A1	cjo00640	Propanoate metabolism
ALDH6A1	cjo01100	Metabolic pathways
ALDH6A1	cjo01200	Carbon metabolism
ALG6	cjo00510	N-Glycan biosynthesis
ALG6	cjo01100	Metabolic pathways
AMBRA1	cjo04137	Mitophagy - animal
AMBRA1	cjo04140	Autophagy - animal
AMOT	cjo04530	Tight junction
AOX1	cjo00280	Valine
AOX1	cjo00350	Tyrosine metabolism
AOX1	cjo00380	Tryptophan metabolism
AOX1	cjo00750	Vitamin B6 metabolism
AOX1	cjo00760	Nicotinate and nicotinamide metabolism
AOX1	cjo00830	Retinol metabolism
AOX1	cjo00982	Drug metabolism - cytochrome P450
AOX1	cjo01100	Metabolic pathways
APRT	cjo00230	Purine metabolism
APRT	cjo01100	Metabolic pathways
APRT	cjo01232	Nucleotide metabolism
ARL8A	cjo05132	Salmonella infection
ARNT	cjo04148	Efferocytosis
ATG13	cjo04136	Autophagy - other
ATG13	cjo04140	Autophagy - animal
ATG4C	cjo04136	Autophagy - other
ATG4C	cjo04140	Autophagy - animal
ATP1A1	cjo04260	Cardiac muscle contraction
ATP1A1	cjo04261	Adrenergic signaling in cardiomyocytes
ATP1A1	cjo04820	Cytoskeleton in muscle cells
ATP6V0C	cjo00190	Oxidative phosphorylation
ATP6V0C	cjo01100	Metabolic pathways
ATP6V0C	cjo04142	Lysosome
ATP6V0C	cjo04145	Phagosome
ATP6V1B2	cjo00190	Oxidative phosphorylation
ATP6V1B2	cjo01100	Metabolic pathways
ATP6V1B2	cjo04145	Phagosome
ATP6V1B2	cjo04150	mTOR signaling pathway
BCOR	cjo03083	Polycomb repressive complex
BICD1	cjo03250	Viral life cycle - HIV-1
CAB39L	cjo04150	mTOR signaling pathway
CACNA1S	cjo04010	MAPK signaling pathway
CACNA1S	cjo04020	Calcium signaling pathway
CACNA1S	cjo04260	Cardiac muscle contraction
CACNA1S	cjo04261	Adrenergic signaling in cardiomyocytes
CACNA1S	cjo04270	Vascular smooth muscle contraction
CACNA1S	cjo04912	GnRH signaling pathway
CADM1	cjo04514	Cell adhesion molecules
CADM3	cjo04514	Cell adhesion molecules
CALML4	cjo04020	Calcium signaling pathway
CALML4	cjo04070	Phosphatidylinositol signaling system
CALML4	cjo04114	Oocyte meiosis
CALML4	cjo04218	Cellular senescence
CALML4	cjo04261	Adrenergic signaling in cardiomyocytes
CALML4	cjo04270	Vascular smooth muscle contraction
CALML4	cjo04371	Apelin signaling pathway
CALML4	cjo04625	C-type lectin receptor signaling pathway
CALML4	cjo04744	Phototransduction
CALML4	cjo04910	Insulin signaling pathway
CALML4	cjo04912	GnRH signaling pathway
CALML4	cjo04916	Melanogenesis
CASQ2	cjo04020	Calcium signaling pathway
CASQ2	cjo04260	Cardiac muscle contraction
CBL	cjo04012	ErbB signaling pathway
CBL	cjo04120	Ubiquitin mediated proteolysis
CBL	cjo04144	Endocytosis
CBL	cjo04910	Insulin signaling pathway
CBL	cjo05100	Bacterial invasion of epithelial cells
CCNA1	cjo04110	Cell cycle
CCNA1	cjo04218	Cellular senescence
CCNA1	cjo04914	Progesterone-mediated oocyte maturation
CDH15	cjo04514	Cell adhesion molecules
CDKN1C	cjo04110	Cell cycle
CDT1	cjo04110	Cell cycle
CERS1	cjo00600	Sphingolipid metabolism
CERS1	cjo01100	Metabolic pathways
CERS2	cjo00600	Sphingolipid metabolism
CERS2	cjo01100	Metabolic pathways
CFLAR	cjo04140	Autophagy - animal
CFLAR	cjo04210	Apoptosis
CFLAR	cjo04217	Necroptosis
CHMP1A	cjo03272	Virion - Hepatitis viruses
CHMP1A	cjo04144	Endocytosis
CHMP1A	cjo04217	Necroptosis
CHMP4B	cjo03250	Viral life cycle - HIV-1
CHMP4B	cjo03272	Virion - Hepatitis viruses
CHMP4B	cjo04144	Endocytosis
CHMP4B	cjo04217	Necroptosis
CHRM4	cjo04080	Neuroactive ligand-receptor interaction
CHRM4	cjo04810	Regulation of actin cytoskeleton
CHRNB2	cjo04080	Neuroactive ligand-receptor interaction
COQ6	cjo00130	Ubiquinone and other terpenoid-quinone biosynthesis
COQ6	cjo01100	Metabolic pathways
COQ6	cjo01240	Biosynthesis of cofactors
CREB3L1	cjo04261	Adrenergic signaling in cardiomyocytes
CREB3L1	cjo04916	Melanogenesis
CTSS	cjo04142	Lysosome
CTSS	cjo04145	Phagosome
CTSS	cjo04210	Apoptosis
CTU2	cjo04122	Sulfur relay system
CYSLTR2	cjo04020	Calcium signaling pathway
CYSLTR2	cjo04080	Neuroactive ligand-receptor interaction
DAO	cjo00260	Glycine
DAO	cjo00330	Arginine and proline metabolism
DAO	cjo00470	D-Amino acid metabolism
DAO	cjo01100	Metabolic pathways
DAO	cjo04146	Peroxisome
DGKZ	cjo00561	Glycerolipid metabolism
DGKZ	cjo00564	Glycerophospholipid metabolism
DGKZ	cjo01100	Metabolic pathways
DGKZ	cjo04070	Phosphatidylinositol signaling system
DLST	cjo00020	Citrate cycle (TCA cycle)
DLST	cjo00310	Lysine degradation
DLST	cjo00380	Tryptophan metabolism
DLST	cjo00785	Lipoic acid metabolism
DLST	cjo01100	Metabolic pathways
DLST	cjo01200	Carbon metabolism
DLST	cjo01210	2-Oxocarboxylic acid metabolism
DNAI4	cjo04814	Motor proteins
DNAJC6	cjo04144	Endocytosis
DNALI1	cjo04814	Motor proteins
DYNLT5	cjo04814	Motor proteins
EDAR	cjo04060	Cytokine-cytokine receptor interaction
EFCAB7	cjo04340	Hedgehog signaling pathway
EFL1	cjo03008	Ribosome biogenesis in eukaryotes
EGFR	cjo03272	Virion - Hepatitis viruses
EGFR	cjo04010	MAPK signaling pathway
EGFR	cjo04012	ErbB signaling pathway
EGFR	cjo04020	Calcium signaling pathway
EGFR	cjo04068	FoxO signaling pathway
EGFR	cjo04144	Endocytosis
EGFR	cjo04510	Focal adhesion
EGFR	cjo04520	Adherens junction
EGFR	cjo04540	Gap junction
EGFR	cjo04810	Regulation of actin cytoskeleton
EGFR	cjo04912	GnRH signaling pathway
EIF2AK1	cjo05168	Herpes simplex virus 1 infection
EIF2B2	cjo05168	Herpes simplex virus 1 infection
EIF4EBP1	cjo04012	ErbB signaling pathway
EIF4EBP1	cjo04150	mTOR signaling pathway
EIF4EBP1	cjo04218	Cellular senescence
EIF4EBP1	cjo04910	Insulin signaling pathway
EIF4EBP1	cjo05168	Herpes simplex virus 1 infection
ENTPD5	cjo00230	Purine metabolism
ENTPD5	cjo00240	Pyrimidine metabolism
ENTPD5	cjo01100	Metabolic pathways
ENTPD5	cjo01232	Nucleotide metabolism
ESD	cjo01100	Metabolic pathways
ESD	cjo01200	Carbon metabolism
EXOSC8	cjo03018	RNA degradation
FCF1	cjo03008	Ribosome biogenesis in eukaryotes
FDPS	cjo00900	Terpenoid backbone biosynthesis
FDPS	cjo01100	Metabolic pathways
FDPS	cjo05164	Influenza A
FGFR1	cjo04010	MAPK signaling pathway
FGFR1	cjo04020	Calcium signaling pathway
FGFR1	cjo04520	Adherens junction
FGFR1	cjo04810	Regulation of actin cytoskeleton
FHL3	cjo04820	Cytoskeleton in muscle cells
FLAD1	cjo00740	Riboflavin metabolism
FLAD1	cjo01100	Metabolic pathways
FLAD1	cjo01240	Biosynthesis of cofactors
FOS	cjo04010	MAPK signaling pathway
FOS	cjo04210	Apoptosis
FOS	cjo04620	Toll-like receptor signaling pathway
FOS	cjo05132	Salmonella infection
FOXK2	cjo03083	Polycomb repressive complex
FREM2	cjo04512	ECM-receptor interaction
FZD7	cjo04150	mTOR signaling pathway
FZD7	cjo04310	Wnt signaling pathway
FZD7	cjo04916	Melanogenesis
GABBR2	cjo04080	Neuroactive ligand-receptor interaction
GALNS	cjo00531	Glycosaminoglycan degradation
GALNS	cjo01100	Metabolic pathways
GALNS	cjo04142	Lysosome
GATAD2A	cjo03082	ATP-dependent chromatin remodeling
GATAD2B	cjo03082	ATP-dependent chromatin remodeling
GCC2	cjo05132	Salmonella infection
GIT2	cjo04144	Endocytosis
GLP2R	cjo04080	Neuroactive ligand-receptor interaction
GNL2	cjo03008	Ribosome biogenesis in eukaryotes
GPR156	cjo04080	Neuroactive ligand-receptor interaction
GRK3	cjo04144	Endocytosis
GRK3	cjo04340	Hedgehog signaling pathway
GSK3B	cjo04012	ErbB signaling pathway
GSK3B	cjo04110	Cell cycle
GSK3B	cjo04150	mTOR signaling pathway
GSK3B	cjo04310	Wnt signaling pathway
GSK3B	cjo04340	Hedgehog signaling pathway
GSK3B	cjo04510	Focal adhesion
GSK3B	cjo04910	Insulin signaling pathway
GSK3B	cjo04916	Melanogenesis
GTF2E1	cjo03022	Basal transcription factors
HEXD	cjo00511	Other glycan degradation
HEXD	cjo00513	Various types of N-glycan biosynthesis
HEXD	cjo01100	Metabolic pathways
HGD	cjo00350	Tyrosine metabolism
HGD	cjo01100	Metabolic pathways
HTD2	cjo00061	Fatty acid biosynthesis
HTD2	cjo01100	Metabolic pathways
HTD2	cjo01212	Fatty acid metabolism
HTR2A	cjo04020	Calcium signaling pathway
HTR2A	cjo04080	Neuroactive ligand-receptor interaction
HTR2A	cjo04540	Gap junction
IL12RB2	cjo04060	Cytokine-cytokine receptor interaction
IL17C	cjo04060	Cytokine-cytokine receptor interaction
IL6R	cjo04060	Cytokine-cytokine receptor interaction
IMPDH2	cjo00230	Purine metabolism
IMPDH2	cjo00983	Drug metabolism - other enzymes
IMPDH2	cjo01100	Metabolic pathways
IMPDH2	cjo01232	Nucleotide metabolism
INPP5B	cjo00562	Inositol phosphate metabolism
INPP5B	cjo01100	Metabolic pathways
INPP5B	cjo04070	Phosphatidylinositol signaling system
IP6K1	cjo04070	Phosphatidylinositol signaling system
ITGA11	cjo04510	Focal adhesion
ITGA11	cjo04512	ECM-receptor interaction
ITGA11	cjo04810	Regulation of actin cytoskeleton
ITGA11	cjo04820	Cytoskeleton in muscle cells
ITPK1	cjo00562	Inositol phosphate metabolism
ITPK1	cjo01100	Metabolic pathways
ITPK1	cjo04070	Phosphatidylinositol signaling system
JAK1	cjo04217	Necroptosis
JAK1	cjo04620	Toll-like receptor signaling pathway
JAK1	cjo04621	NOD-like receptor signaling pathway
JAK1	cjo05164	Influenza A
JAK1	cjo05168	Herpes simplex virus 1 infection
KCNQ1	cjo04261	Adrenergic signaling in cardiomyocytes
KIF21B	cjo04814	Motor proteins
LEPR	cjo04060	Cytokine-cytokine receptor interaction
LEPR	cjo04080	Neuroactive ligand-receptor interaction
LEPR	cjo04081	Hormone signaling
LEPR	cjo04920	Adipocytokine signaling pathway
LGMN	cjo04142	Lysosome
LGR6	cjo04310	Wnt signaling pathway
LIN52	cjo04218	Cellular senescence
LITAF	cjo04142	Lysosome
LPAR6	cjo04080	Neuroactive ligand-receptor interaction
LSM1	cjo03018	RNA degradation
MAP2K5	cjo04010	MAPK signaling pathway
MAP2K5	cjo04540	Gap junction
MAPK13	cjo04010	MAPK signaling pathway
MAPK13	cjo04068	FoxO signaling pathway
MAPK13	cjo04114	Oocyte meiosis
MAPK13	cjo04148	Efferocytosis
MAPK13	cjo04218	Cellular senescence
MAPK13	cjo04261	Adrenergic signaling in cardiomyocytes
MAPK13	cjo04370	VEGF signaling pathway
MAPK13	cjo04620	Toll-like receptor signaling pathway
MAPK13	cjo04621	NOD-like receptor signaling pathway
MAPK13	cjo04622	RIG-I-like receptor signaling pathway
MAPK13	cjo04625	C-type lectin receptor signaling pathway
MAPK13	cjo04912	GnRH signaling pathway
MAPK13	cjo04914	Progesterone-mediated oocyte maturation
MAPK13	cjo05132	Salmonella infection
MAPK14	cjo04010	MAPK signaling pathway
MAPK14	cjo04068	FoxO signaling pathway
MAPK14	cjo04114	Oocyte meiosis
MAPK14	cjo04148	Efferocytosis
MAPK14	cjo04218	Cellular senescence
MAPK14	cjo04261	Adrenergic signaling in cardiomyocytes
MAPK14	cjo04370	VEGF signaling pathway
MAPK14	cjo04620	Toll-like receptor signaling pathway
MAPK14	cjo04621	NOD-like receptor signaling pathway
MAPK14	cjo04622	RIG-I-like receptor signaling pathway
MAPK14	cjo04625	C-type lectin receptor signaling pathway
MAPK14	cjo04912	GnRH signaling pathway
MAPK14	cjo04914	Progesterone-mediated oocyte maturation
MAPK14	cjo05132	Salmonella infection
MAPKAPK3	cjo04010	MAPK signaling pathway
MAPKAPK3	cjo04370	VEGF signaling pathway
MARCHF6	cjo04141	Protein processing in endoplasmic reticulum
MAU2	cjo04110	Cell cycle
MEAF6	cjo03082	ATP-dependent chromatin remodeling
MLH3	cjo03430	Mismatch repair
MLNR	cjo04080	Neuroactive ligand-receptor interaction
MLNR	cjo04081	Hormone signaling
MMAB	cjo00860	Porphyrin metabolism
MMAB	cjo01100	Metabolic pathways
MMAB	cjo01240	Biosynthesis of cofactors
MMAB	cjo04980	Cobalamin transport and metabolism
MPP4	cjo04530	Tight junction
MRPL34	cjo03010	Ribosome
MVD	cjo00900	Terpenoid backbone biosynthesis
MVD	cjo01100	Metabolic pathways
MVK	cjo00900	Terpenoid backbone biosynthesis
MVK	cjo01100	Metabolic pathways
MVK	cjo04146	Peroxisome
MYO1H	cjo04814	Motor proteins
NAGPA	cjo04142	Lysosome
NDUFA13	cjo00190	Oxidative phosphorylation
NDUFA13	cjo01100	Metabolic pathways
NDUFB3	cjo00190	Oxidative phosphorylation
NDUFB3	cjo01100	Metabolic pathways
NDUFB4	cjo00190	Oxidative phosphorylation
NDUFB4	cjo01100	Metabolic pathways
NDUFB6	cjo00190	Oxidative phosphorylation
NDUFB6	cjo01100	Metabolic pathways
NLRX1	cjo04137	Mitophagy - animal
NLRX1	cjo04621	NOD-like receptor signaling pathway
NLRX1	cjo04622	RIG-I-like receptor signaling pathway
NLRX1	cjo05164	Influenza A
NPC2	cjo04142	Lysosome
NSD3	cjo00310	Lysine degradation
NSD3	cjo01100	Metabolic pathways
NUP210L	cjo03013	Nucleocytoplasmic transport
ORC2	cjo04110	Cell cycle
PABPN1L	cjo03015	mRNA surveillance pathway
PABPN1L	cjo05164	Influenza A
PAPOLG	cjo03015	mRNA surveillance pathway
PARN	cjo03018	RNA degradation
PCDH9	cjo03273	Virion - Lassa virus and SFTS virus
PDE4B	cjo00230	Purine metabolism
PDE4B	cjo01100	Metabolic pathways
PDHB	cjo00010	Glycolysis / Gluconeogenesis
PDHB	cjo00020	Citrate cycle (TCA cycle)
PDHB	cjo00620	Pyruvate metabolism
PDHB	cjo00785	Lipoic acid metabolism
PDHB	cjo01100	Metabolic pathways
PDHB	cjo01200	Carbon metabolism
PDHB	cjo01210	2-Oxocarboxylic acid metabolism
PDIA4	cjo04141	Protein processing in endoplasmic reticulum
PGM1	cjo00010	Glycolysis / Gluconeogenesis
PGM1	cjo00030	Pentose phosphate pathway
PGM1	cjo00052	Galactose metabolism
PGM1	cjo00230	Purine metabolism
PGM1	cjo00500	Starch and sucrose metabolism
PGM1	cjo00520	Amino sugar and nucleotide sugar metabolism
PGM1	cjo01100	Metabolic pathways
PGM1	cjo01250	Biosynthesis of nucleotide sugars
PI4KB	cjo00562	Inositol phosphate metabolism
PI4KB	cjo01100	Metabolic pathways
PI4KB	cjo04070	Phosphatidylinositol signaling system
PIAS1	cjo04120	Ubiquitin mediated proteolysis
PIGQ	cjo00563	Glycosylphosphatidylinositol (GPI)-anchor biosynthesis
PIGQ	cjo01100	Metabolic pathways
PIGT	cjo00563	Glycosylphosphatidylinositol (GPI)-anchor biosynthesis
PIGT	cjo01100	Metabolic pathways
PIP5K1A	cjo00562	Inositol phosphate metabolism
PIP5K1A	cjo01100	Metabolic pathways
PIP5K1A	cjo04070	Phosphatidylinositol signaling system
PIP5K1A	cjo04144	Endocytosis
PIP5K1A	cjo04510	Focal adhesion
PIP5K1A	cjo04810	Regulation of actin cytoskeleton
PLA1A	cjo00564	Glycerophospholipid metabolism
PLCG1	cjo00562	Inositol phosphate metabolism
PLCG1	cjo01100	Metabolic pathways
PLCG1	cjo04012	ErbB signaling pathway
PLCG1	cjo04020	Calcium signaling pathway
PLCG1	cjo04070	Phosphatidylinositol signaling system
PLCG1	cjo04370	VEGF signaling pathway
PLPP5	cjo00561	Glycerolipid metabolism
PLPP5	cjo00564	Glycerophospholipid metabolism
PMS2	cjo03430	Mismatch repair
PMS2	cjo03460	Fanconi anemia pathway
PMVK	cjo00900	Terpenoid backbone biosynthesis
PMVK	cjo01100	Metabolic pathways
PMVK	cjo04146	Peroxisome
PNN	cjo03013	Nucleocytoplasmic transport
PNN	cjo03015	mRNA surveillance pathway
PNPT1	cjo03018	RNA degradation
POGLUT1	cjo00514	Other types of O-glycan biosynthesis
POPDC2	cjo04261	Adrenergic signaling in cardiomyocytes
PRKAR2A	cjo04910	Insulin signaling pathway
PRUNE1	cjo00230	Purine metabolism
PRUNE1	cjo01100	Metabolic pathways
PSMD4	cjo03050	Proteasome
PTPN7	cjo04010	MAPK signaling pathway
PXMP4	cjo04146	Peroxisome
QARS1	cjo00970	Aminoacyl-tRNA biosynthesis
QARS1	cjo01100	Metabolic pathways
RAB11FIP1	cjo04144	Endocytosis
RAB11FIP5	cjo04144	Endocytosis
RAMP3	cjo04081	Hormone signaling
RAMP3	cjo04270	Vascular smooth muscle contraction
RB1	cjo04110	Cell cycle
RB1	cjo04218	Cellular senescence
RBPJL	cjo04330	Notch signaling pathway
REXO2	cjo03008	Ribosome biogenesis in eukaryotes
RNPS1	cjo03013	Nucleocytoplasmic transport
RNPS1	cjo03015	mRNA surveillance pathway
RPL13	cjo03010	Ribosome
RPN2	cjo00510	N-Glycan biosynthesis
RPN2	cjo00513	Various types of N-glycan biosynthesis
RPN2	cjo01100	Metabolic pathways
RPN2	cjo04141	Protein processing in endoplasmic reticulum
RPS6KA6	cjo04010	MAPK signaling pathway
RPS6KA6	cjo04114	Oocyte meiosis
RPS6KA6	cjo04150	mTOR signaling pathway
RPS6KA6	cjo04914	Progesterone-mediated oocyte maturation
RSPO1	cjo04310	Wnt signaling pathway
SDC4	cjo04512	ECM-receptor interaction
SDC4	cjo04514	Cell adhesion molecules
SDC4	cjo04820	Cytoskeleton in muscle cells
SEC61G	cjo03060	Protein export
SEC61G	cjo04141	Protein processing in endoplasmic reticulum
SEC61G	cjo04145	Phagosome
SETDB1	cjo00310	Lysine degradation
SETDB1	cjo01100	Metabolic pathways
SF3A3	cjo03040	Spliceosome
SHC1	cjo04012	ErbB signaling pathway
SHC1	cjo04510	Focal adhesion
SHC1	cjo04910	Insulin signaling pathway
SHC1	cjo05100	Bacterial invasion of epithelial cells
SLC16A2	cjo04081	Hormone signaling
SMAD3	cjo04068	FoxO signaling pathway
SMAD3	cjo04110	Cell cycle
SMAD3	cjo04144	Endocytosis
SMAD3	cjo04218	Cellular senescence
SMAD3	cjo04310	Wnt signaling pathway
SMAD3	cjo04350	TGF-beta signaling pathway
SMAD3	cjo04371	Apelin signaling pathway
SMAD3	cjo04520	Adherens junction
SMPD2	cjo00600	Sphingolipid metabolism
SMPD2	cjo01100	Metabolic pathways
SPATA2L	cjo04217	Necroptosis
SRC	cjo04012	ErbB signaling pathway
SRC	cjo04081	Hormone signaling
SRC	cjo04137	Mitophagy - animal
SRC	cjo04144	Endocytosis
SRC	cjo04370	VEGF signaling pathway
SRC	cjo04510	Focal adhesion
SRC	cjo04520	Adherens junction
SRC	cjo04530	Tight junction
SRC	cjo04540	Gap junction
SRC	cjo04625	C-type lectin receptor signaling pathway
SRC	cjo04810	Regulation of actin cytoskeleton
SRC	cjo04912	GnRH signaling pathway
SRC	cjo05100	Bacterial invasion of epithelial cells
SRC	cjo05168	Herpes simplex virus 1 infection
SRPK1	cjo05168	Herpes simplex virus 1 infection
SSH1	cjo04810	Regulation of actin cytoskeleton
SSR2	cjo04141	Protein processing in endoplasmic reticulum
STRADB	cjo04150	mTOR signaling pathway
SUCLA2	cjo00020	Citrate cycle (TCA cycle)
SUCLA2	cjo00640	Propanoate metabolism
SUCLA2	cjo01100	Metabolic pathways
SUCLA2	cjo01200	Carbon metabolism
TELO2	cjo03460	Fanconi anemia pathway
TELO2	cjo04150	mTOR signaling pathway
TLR4	cjo04145	Phagosome
TLR4	cjo04217	Necroptosis
TLR4	cjo04620	Toll-like receptor signaling pathway
TLR4	cjo04621	NOD-like receptor signaling pathway
TLR4	cjo05132	Salmonella infection
TLR4	cjo05164	Influenza A
TMOD4	cjo04820	Cytoskeleton in muscle cells
TPCN1	cjo04020	Calcium signaling pathway
TRIM32	cjo04120	Ubiquitin mediated proteolysis
UBE2Q1	cjo04120	Ubiquitin mediated proteolysis
UBE3B	cjo04120	Ubiquitin mediated proteolysis
UBE4A	cjo04120	Ubiquitin mediated proteolysis
UNG	cjo03410	Base excision repair
UPF1	cjo03013	Nucleocytoplasmic transport
UPF1	cjo03015	mRNA surveillance pathway
USP1	cjo03460	Fanconi anemia pathway
USP30	cjo04137	Mitophagy - animal
VANGL1	cjo04310	Wnt signaling pathway
VPS72	cjo03082	ATP-dependent chromatin remodeling
WDR45B	cjo04140	Autophagy - animal
